# Supplementary material for: A triclinic polymorph of methyl (3R,3′S)-1′,1′′-dimethyl-2,2′′-dioxodispiro­[indoline-3,2′-pyrrolidine-3′,3′′-indoline]-4′-carboxyl­ate
Source: Acta Crystallogr Sect E Struct Rep Online. 2012 Nov 28;68(Pt 12):o3468–9. doi: 10.1107/S160053681204706X (PMC3589042; doi:10.1107/S160053681204706X)
Supplement: Supplementary file 1 [file e-68-o3468-sup1.cif]

##############################################################################
#                                                                            #
# This CIF contains the data in a paper accepted for publication in          #
# Acta Crystallographica Section E. It conforms to the requirements of       #
# Notes for Authors for Acta Crystallographica Section E, and has been       #
# peer reviewed under the auspices of the IUCr Commission on Journals.       #
#                                                                            #
# Full details of the Crystallographic Information File format               #
# are given in the paper "The Crystallographic Information File (CIF):       #
# a New Standard Archive File for Crystallography" by S. R. Hall, F. H.      #
# Allen and I. D. Brown [Acta Cryst. (1991), A47, 655-685].                  #
#                                                                            #
# The current version of the core CIF dictionary is obtainable from          #
# ftp://ftp.iucr.org/pub/cif_core.dic.                                       #
#                                                                            #
# Software is freely available for graphical display of the structure(s)     #
# in this CIF. For information consult the CIF software page                 #
# http://www.iucr.org/resources/cif/software.                                #
#                                                                            #
# This file may be used for bona fide research purposes within the           #
# scientific community so long as proper attribution is given to the journal # 
# article from which it was obtained.                                        #
#                                                                            #
##############################################################################
data_global
_audit_creation_method     SHELXL-97
_journal_date_recd_electronic     2012-10-30
_journal_date_accepted     2012-11-15
_journal_name_full     'Acta Crystallographica, Section E'
_journal_year     2012
_journal_volume     68
_journal_issue     12
_journal_page_first     o3468
_journal_page_last     o3469
_journal_paper_category     QO
_journal_paper_doi     10.1107/S160053681204706X
_journal_coeditor_code     PV2603
_publ_contact_author_name     'A. SubbiahPandi'
_publ_contact_author_address
;
  Department of Physics
  Presidency College
  Chennai 600 005
  India
;
_publ_contact_author_email     'a_sp59@yahoo.in'
_publ_contact_author_fax     '091 044 2854 4894'
_publ_contact_author_phone     '091 044 2591061'
_publ_section_title
;\
A triclinic polymorph of methyl
(3<i>R</i>,3'<i>S</i>)-1',1''-dimethyl-2,2''-dioxodispiro[indoline-3,2'-\
pyrrolidine-3',3''-indoline]-4'-carboxylate
;
loop_
    _publ_author_name
    _publ_author_address
    'G. Ganesh'
;
Department of Physics
S.M.K. Fomra Institute of Technology
Thaiyur
Chennai 603 103
India
;
    'Panneer Selvam Yuvaraj'
;
Industrial Chemistry Laboratory
Central Leather Research Institute
Adyar
Chennai 600 020
India
;
    'Chinthalapuri Divakara'
;
Industrial Chemistry Laboratory
Central Leather Research Institute
Adyar
Chennai 600 020
India
;
    'Boreddy S. R. Reddy'
;
Industrial Chemistry Laboratory
Central Leather Research Institute
Adyar
Chennai 600 020
India
;
    'A. SubbiahPandi'
;
Department of Physics
Presidency College (Autonomous)
Chennai 600 005
India
;
data_I
_audit_creation_method     SHELXL-97
_chemical_name_systematic
;
Methyl (3<i>R</i>,3'<i>S</i>)-1',1''-dimethyl-2,2''-dioxodispiro[indoline-
3,2'-pyrrolidine-3',3''-indoline]-4'-carboxylate
;
_chemical_name_common     ?
_chemical_formula_moiety     'C22 H21 N3 O4'
_chemical_formula_sum     'C22 H21 N3 O4'
_chemical_formula_iupac     'C22 H21 N3 O4'
_chemical_formula_weight     391.42
_chemical_melting_point     ?
_symmetry_cell_setting     triclinic
_symmetry_space_group_name_H-M     'P -1'
_symmetry_space_group_name_Hall     '-P 1'
loop_
    _symmetry_equiv_pos_as_xyz
    'x, y, z'
    '-x, -y, -z'
_cell_length_a     9.4418(3)
_cell_length_b     10.0132(3)
_cell_length_c     12.8861(4)
_cell_angle_alpha     67.465(2)
_cell_angle_beta     88.237(2)
_cell_angle_gamma     62.8420(10)
_cell_volume     985.68(5)
_cell_formula_units_Z     2
_cell_measurement_reflns_used     8469
_cell_measurement_theta_min     2.39
_cell_measurement_theta_max     34.67
_cell_measurement_temperature     293(2)
_exptl_crystal_description     'Block'
_exptl_crystal_colour     colourless
_exptl_crystal_size_max     0.25
_exptl_crystal_size_mid     0.22
_exptl_crystal_size_min     0.19
_exptl_crystal_density_diffrn     1.319
_exptl_crystal_density_meas     ?
_exptl_crystal_density_method     'not measured'
_exptl_crystal_F_000     412
_exptl_absorpt_coefficient_mu     0.092
_exptl_absorpt_correction_type     multi-scan
_exptl_absorpt_process_details     '(SADABS; Bruker, 2008)'
_exptl_absorpt_correction_T_min     0.978
_exptl_absorpt_correction_T_max     0.983
_exptl_special_details     ?
_diffrn_ambient_temperature     293(2)
_diffrn_radiation_type     MoK\a
_diffrn_radiation_wavelength     0.71073
_diffrn_radiation_source     'fine-focus sealed tube'
_diffrn_radiation_monochromator     graphite
_diffrn_measurement_device_type     'Bruker APEXII CCD area-detector'
_diffrn_measurement_method     '\w and \f scans'
_diffrn_detector_area_resol_mean     ?
_diffrn_reflns_number     23829
_diffrn_reflns_av_R_equivalents     0.0276
_diffrn_reflns_av_sigmaI/netI     0.0311
_diffrn_reflns_theta_min     2.39
_diffrn_reflns_theta_max     34.67
_diffrn_reflns_theta_full     34.67
_diffrn_measured_fraction_theta_max     0.983
_diffrn_measured_fraction_theta_full     0.983
_diffrn_reflns_limit_h_min     -15
_diffrn_reflns_limit_h_max     15
_diffrn_reflns_limit_k_min     -16
_diffrn_reflns_limit_k_max     16
_diffrn_reflns_limit_l_min     -20
_diffrn_reflns_limit_l_max     20
_diffrn_standards_number     0
_diffrn_standards_interval_count     ?
_diffrn_standards_interval_time     ?
_diffrn_standards_decay_%     ?
_refine_special_details
;
 Refinement of F^2^ against ALL reflections.  The weighted R-factor wR and
 goodness of fit S are based on F^2^, conventional R-factors R are based
 on F, with F set to zero for negative F^2^. The threshold expression of
 F^2^ > 2sigma(F^2^) is used only for calculating R-factors(gt) etc. and is
 not relevant to the choice of reflections for refinement.  R-factors based
 on F^2^ are statistically about twice as large as those based on F, and R-
 factors based on ALL data will be even larger.
;
_reflns_number_total     8469
_reflns_number_gt     5108
_reflns_threshold_expression     I>2sigma(I)
_refine_ls_structure_factor_coef     Fsqd
_refine_ls_matrix_type     full
_refine_ls_R_factor_all     0.0762
_refine_ls_R_factor_gt     0.0509
_refine_ls_wR_factor_gt     0.1418
_refine_ls_wR_factor_ref     0.1577
_refine_ls_goodness_of_fit_ref     1.077
_refine_ls_restrained_S_all     1.077
_refine_ls_number_reflns     8469
_refine_ls_number_parameters     265
_refine_ls_number_restraints     0
_refine_ls_hydrogen_treatment     constr
_refine_ls_weighting_scheme     calc
_refine_ls_weighting_details
         'calc w=1/[\s^2^(Fo^2^)+(0.0823P)^2^+0.0657P] where P=(Fo^2^+2Fc^2^)/3'
_atom_sites_solution_hydrogens     geom
_atom_sites_solution_primary     direct
_atom_sites_solution_secondary     difmap
_refine_ls_shift/su_max     0.000
_refine_ls_shift/su_mean     0.000
_refine_diff_density_max     0.291
_refine_diff_density_min     -0.273
_refine_ls_extinction_method     none
_refine_ls_extinction_coef     ?
loop_
    _atom_type_symbol
    _atom_type_description
    _atom_type_scat_dispersion_real
    _atom_type_scat_dispersion_imag
    _atom_type_scat_source
    'C' 'C' 0.0033 0.0016
                         'International Tables Vol C Tables 4.2.6.8 and 6.1.1.4'
    'H' 'H' 0.0000 0.0000
                         'International Tables Vol C Tables 4.2.6.8 and 6.1.1.4'
    'N' 'N' 0.0061 0.0033
                         'International Tables Vol C Tables 4.2.6.8 and 6.1.1.4'
    'O' 'O' 0.0106 0.0060
                         'International Tables Vol C Tables 4.2.6.8 and 6.1.1.4'
_computing_data_collection     'APEX2 (Bruker, 2008)'
_computing_cell_refinement     'SAINT (Bruker, 2008)'
_computing_data_reduction     'SAINT (Bruker, 2008)'
_computing_structure_solution     'SHELXS97 (Sheldrick, 2008)'
_computing_structure_refinement     'SHELXL97 (Sheldrick, 2008)'
_computing_molecular_graphics     'ORTEP-3 (Farrugia, 2012)'
_computing_publication_material
                            'SHELXL97 (Sheldrick, 2008) and PLATON (Spek, 2009)'
loop_
    _atom_site_type_symbol
    _atom_site_label
    _atom_site_fract_x
    _atom_site_fract_y
    _atom_site_fract_z
    _atom_site_U_iso_or_equiv
    _atom_site_adp_type
    _atom_site_calc_flag
    _atom_site_refinement_flags
    _atom_site_occupancy
    _atom_site_symmetry_multiplicity
    _atom_site_disorder_assembly
    _atom_site_disorder_group
    C C1 0.7776(3) 1.0526(3) 0.51871(15) 0.0796(6) Uani d . 1 1 . .
    H H1A 0.6672 1.1089 0.5272 0.119 Uiso calc R 1 1 . .
    H H1B 0.8311 1.1134 0.5210 0.119 Uiso calc R 1 1 . .
    H H1C 0.8314 0.9442 0.5797 0.119 Uiso calc R 1 1 . .
    C C2 0.77232(13) 0.91697(13) 0.39598(9) 0.0340(2) Uani d . 1 1 . .
    C C3 0.76315(11) 0.95234(11) 0.26878(8) 0.02661(19) Uani d . 1 1 . .
    C C4 0.76056(12) 1.11630(12) 0.21751(10) 0.0322(2) Uani d . 1 1 . .
    C C5 0.77058(15) 1.16217(15) 0.30477(11) 0.0422(3) Uani d . 1 1 . .
    C C6 0.7641(2) 1.3110(2) 0.28366(17) 0.0670(5) Uani d . 1 1 . .
    H H6 0.7739 1.3393 0.3429 0.080 Uiso calc R 1 1 . .
    C C7 0.7427(2) 1.41584(19) 0.17152(19) 0.0769(6) Uani d . 1 1 . .
    H H7 0.7374 1.5172 0.1548 0.092 Uiso calc R 1 1 . .
    C C8 0.7291(2) 1.37485(16) 0.08406(16) 0.0648(4) Uani d . 1 1 . .
    H H8 0.7136 1.4490 0.0091 0.078 Uiso calc R 1 1 . .
    C C9 0.73808(15) 1.22285(14) 0.10554(11) 0.0443(3) Uani d . 1 1 . .
    H H9 0.7292 1.1947 0.0461 0.053 Uiso calc R 1 1 . .
    C C10 0.61443(11) 0.95525(12) 0.21822(9) 0.0294(2) Uani d . 1 1 . .
    H H10 0.5964 0.8689 0.2757 0.035 Uiso calc R 1 1 . .
    C C11 0.66671(12) 0.90746(15) 0.11868(10) 0.0370(2) Uani d . 1 1 . .
    H H11A 0.6483 0.8173 0.1245 0.044 Uiso calc R 1 1 . .
    H H11B 0.6070 1.0006 0.0465 0.044 Uiso calc R 1 1 . .
    C C12 0.90212(11) 0.81284(11) 0.24386(8) 0.02558(18) Uani d . 1 1 . .
    C C13 0.93053(14) 0.73661(15) 0.08136(10) 0.0399(3) Uani d . 1 1 . .
    H H13A 1.0405 0.7158 0.0853 0.060 Uiso calc R 1 1 . .
    H H13B 0.8829 0.7789 0.0033 0.060 Uiso calc R 1 1 . .
    H H13C 0.9282 0.6357 0.1250 0.060 Uiso calc R 1 1 . .
    C C14 0.46237(12) 1.11772(13) 0.18539(10) 0.0347(2) Uani d . 1 1 . .
    C C15 0.2897(3) 1.3079(2) 0.25589(17) 0.0936(7) Uani d . 1 1 . .
    H H15A 0.3143 1.3946 0.2131 0.140 Uiso calc R 1 1 . .
    H H15B 0.2644 1.3125 0.3276 0.140 Uiso calc R 1 1 . .
    H H15C 0.1986 1.3214 0.2135 0.140 Uiso calc R 1 1 . .
    C C16 0.92790(12) 0.63976(11) 0.32962(8) 0.0289(2) Uani d . 1 1 . .
    C C17 1.16767(12) 0.63888(13) 0.34810(9) 0.0326(2) Uani d . 1 1 . .
    C C18 1.06891(11) 0.79224(12) 0.26043(9) 0.0299(2) Uani d . 1 1 . .
    C C19 1.13393(14) 0.89045(15) 0.19952(12) 0.0440(3) Uani d . 1 1 . .
    H H19 1.0693 0.9923 0.1397 0.053 Uiso calc R 1 1 . .
    C C20 1.29723(16) 0.83568(18) 0.22851(14) 0.0543(3) Uani d . 1 1 . .
    H H20 1.3422 0.9014 0.1880 0.065 Uiso calc R 1 1 . .
    C C21 1.39322(15) 0.68469(19) 0.31685(14) 0.0547(4) Uani d . 1 1 . .
    H H21 1.5024 0.6499 0.3353 0.066 Uiso calc R 1 1 . .
    C C22 1.32993(14) 0.58367(17) 0.37874(12) 0.0482(3) Uani d . 1 1 . .
    H H22 1.3946 0.4822 0.4389 0.058 Uiso calc R 1 1 . .
    N N1 0.78263(14) 1.03949(13) 0.41018(9) 0.0459(3) Uani d . 1 1 . .
    N N2 0.83966(10) 0.85688(10) 0.12758(7) 0.02941(18) Uani d . 1 1 . .
    N N3 1.08062(11) 0.55400(11) 0.38933(8) 0.0349(2) Uani d . 1 1 . .
    H H3 1.1191 0.4587 0.4458 0.042 Uiso calc R 1 1 . .
    O O1 0.77037(12) 0.79974(10) 0.47206(7) 0.0499(2) Uani d . 1 1 . .
    O O2 0.83142(10) 0.58935(10) 0.33842(7) 0.0409(2) Uani d . 1 1 . .
    O O3 0.38293(12) 1.20557(12) 0.09240(8) 0.0593(3) Uani d . 1 1 . .
    O O4 0.42723(12) 1.15085(11) 0.27609(8) 0.0563(3) Uani d . 1 1 . .
loop_
    _atom_site_aniso_label
    _atom_site_aniso_U_11
    _atom_site_aniso_U_22
    _atom_site_aniso_U_33
    _atom_site_aniso_U_12
    _atom_site_aniso_U_13
    _atom_site_aniso_U_23
    C1 0.1180(16) 0.0905(13) 0.0559(10) -0.0537(12) 0.0155(10) -0.0508(10)
    C2 0.0382(5) 0.0283(5) 0.0297(5) -0.0120(4) 0.0025(4) -0.0110(4)
    C3 0.0304(4) 0.0215(4) 0.0268(5) -0.0134(3) 0.0023(3) -0.0077(3)
    C4 0.0331(5) 0.0223(4) 0.0400(6) -0.0148(4) 0.0053(4) -0.0098(4)
    C5 0.0475(6) 0.0353(6) 0.0548(8) -0.0246(5) 0.0098(5) -0.0234(5)
    C6 0.0847(11) 0.0541(8) 0.0965(13) -0.0476(8) 0.0291(9) -0.0476(9)
    C7 0.0947(13) 0.0401(7) 0.1167(16) -0.0464(9) 0.0458(11) -0.0374(9)
    C8 0.0760(10) 0.0301(6) 0.0769(11) -0.0284(7) 0.0299(8) -0.0089(7)
    C9 0.0500(6) 0.0282(5) 0.0453(7) -0.0189(5) 0.0117(5) -0.0064(5)
    C10 0.0274(4) 0.0264(4) 0.0334(5) -0.0130(4) 0.0027(4) -0.0112(4)
    C11 0.0291(4) 0.0416(6) 0.0421(6) -0.0132(4) -0.0001(4) -0.0234(5)
    C12 0.0269(4) 0.0216(4) 0.0264(5) -0.0127(3) 0.0022(3) -0.0067(3)
    C13 0.0400(5) 0.0421(6) 0.0370(6) -0.0152(5) 0.0088(4) -0.0216(5)
    C14 0.0307(5) 0.0321(5) 0.0385(6) -0.0134(4) 0.0060(4) -0.0142(4)
    C15 0.0981(14) 0.0496(9) 0.0712(11) 0.0100(9) 0.0338(10) -0.0235(8)
    C16 0.0345(5) 0.0230(4) 0.0280(5) -0.0140(4) 0.0065(4) -0.0093(4)
    C17 0.0308(4) 0.0308(5) 0.0313(5) -0.0122(4) 0.0003(4) -0.0110(4)
    C18 0.0280(4) 0.0275(4) 0.0323(5) -0.0141(4) 0.0019(4) -0.0093(4)
    C19 0.0375(5) 0.0375(6) 0.0529(7) -0.0237(5) 0.0029(5) -0.0075(5)
    C20 0.0395(6) 0.0593(8) 0.0714(10) -0.0340(6) 0.0086(6) -0.0215(7)
    C21 0.0313(5) 0.0623(8) 0.0714(9) -0.0229(6) 0.0003(6) -0.0275(7)
    C22 0.0324(5) 0.0454(7) 0.0511(7) -0.0102(5) -0.0081(5) -0.0143(6)
    N1 0.0614(6) 0.0455(6) 0.0404(6) -0.0272(5) 0.0053(5) -0.0250(5)
    N2 0.0285(4) 0.0307(4) 0.0262(4) -0.0124(3) 0.0022(3) -0.0112(3)
    N3 0.0359(4) 0.0236(4) 0.0309(5) -0.0102(3) 0.0015(3) -0.0025(3)
    O1 0.0732(6) 0.0317(4) 0.0308(4) -0.0189(4) 0.0122(4) -0.0076(3)
    O2 0.0455(4) 0.0325(4) 0.0490(5) -0.0256(3) 0.0095(4) -0.0125(4)
    O3 0.0468(5) 0.0492(5) 0.0499(6) 0.0017(4) -0.0116(4) -0.0191(5)
    O4 0.0584(6) 0.0415(5) 0.0428(5) -0.0039(4) 0.0154(4) -0.0178(4)
_geom_special_details
;
 All esds (except the esd in the dihedral angle between two l.s. planes)
 are estimated using the full covariance matrix.  The cell esds are taken
 into account individually in the estimation of esds in distances, angles
 and torsion angles; correlations between esds in cell parameters are only
 used when they are defined by crystal symmetry.  An approximate (isotropic)
 treatment of cell esds is used for estimating esds involving l.s. planes.
;
loop_
    _geom_bond_atom_site_label_1
    _geom_bond_atom_site_label_2
    _geom_bond_site_symmetry_2
    _geom_bond_distance
    _geom_bond_publ_flag
    C1 N1 . 1.4514(18) ?
    C1 H1A . 0.9600 ?
    C1 H1B . 0.9600 ?
    C1 H1C . 0.9600 ?
    C2 O1 . 1.2149(13) ?
    C2 N1 . 1.3529(15) ?
    C2 C3 . 1.5348(14) ?
    C3 C4 . 1.5052(13) ?
    C3 C10 . 1.5497(13) ?
    C3 C12 . 1.5558(13) ?
    C4 C9 . 1.3775(16) ?
    C4 C5 . 1.3879(17) ?
    C5 C6 . 1.3808(18) ?
    C5 N1 . 1.4035(17) ?
    C6 C7 . 1.376(3) ?
    C6 H6 . 0.9300 ?
    C7 C8 . 1.366(3) ?
    C7 H7 . 0.9300 ?
    C8 C9 . 1.4003(18) ?
    C8 H8 . 0.9300 ?
    C9 H9 . 0.9300 ?
    C10 C14 . 1.5048(14) ?
    C10 C11 . 1.5276(15) ?
    C10 H10 . 0.9800 ?
    C11 N2 . 1.4656(13) ?
    C11 H11A . 0.9700 ?
    C11 H11B . 0.9700 ?
    C12 N2 . 1.4484(13) ?
    C12 C18 . 1.5028(13) ?
    C12 C16 . 1.5645(13) ?
    C13 N2 . 1.4548(14) ?
    C13 H13A . 0.9600 ?
    C13 H13B . 0.9600 ?
    C13 H13C . 0.9600 ?
    C14 O3 . 1.1904(14) ?
    C14 O4 . 1.3263(14) ?
    C15 O4 . 1.4389(17) ?
    C15 H15A . 0.9600 ?
    C15 H15B . 0.9600 ?
    C15 H15C . 0.9600 ?
    C16 O2 . 1.2112(12) ?
    C16 N3 . 1.3565(13) ?
    C17 C22 . 1.3803(15) ?
    C17 C18 . 1.3899(14) ?
    C17 N3 . 1.3946(14) ?
    C18 C19 . 1.3748(15) ?
    C19 C20 . 1.3871(16) ?
    C19 H19 . 0.9300 ?
    C20 C21 . 1.377(2) ?
    C20 H20 . 0.9300 ?
    C21 C22 . 1.386(2) ?
    C21 H21 . 0.9300 ?
    C22 H22 . 0.9300 ?
    N3 H3 . 0.8600 ?
loop_
    _geom_angle_atom_site_label_1
    _geom_angle_atom_site_label_2
    _geom_angle_atom_site_label_3
    _geom_angle_site_symmetry_1
    _geom_angle_site_symmetry_3
    _geom_angle
    _geom_angle_publ_flag
    N1 C1 H1A . . 109.5 ?
    N1 C1 H1B . . 109.5 ?
    H1A C1 H1B . . 109.5 ?
    N1 C1 H1C . . 109.5 ?
    H1A C1 H1C . . 109.5 ?
    H1B C1 H1C . . 109.5 ?
    O1 C2 N1 . . 125.04(11) ?
    O1 C2 C3 . . 126.49(10) ?
    N1 C2 C3 . . 108.47(9) ?
    C4 C3 C2 . . 101.98(8) ?
    C4 C3 C10 . . 113.45(8) ?
    C2 C3 C10 . . 113.21(8) ?
    C4 C3 C12 . . 114.98(8) ?
    C2 C3 C12 . . 113.55(8) ?
    C10 C3 C12 . . 100.24(7) ?
    C9 C4 C5 . . 120.03(10) ?
    C9 C4 C3 . . 131.23(10) ?
    C5 C4 C3 . . 108.51(10) ?
    C6 C5 C4 . . 122.02(14) ?
    C6 C5 N1 . . 128.08(13) ?
    C4 C5 N1 . . 109.88(10) ?
    C7 C6 C5 . . 117.35(15) ?
    C7 C6 H6 . . 121.3 ?
    C5 C6 H6 . . 121.3 ?
    C8 C7 C6 . . 121.67(13) ?
    C8 C7 H7 . . 119.2 ?
    C6 C7 H7 . . 119.2 ?
    C7 C8 C9 . . 120.99(15) ?
    C7 C8 H8 . . 119.5 ?
    C9 C8 H8 . . 119.5 ?
    C4 C9 C8 . . 117.92(14) ?
    C4 C9 H9 . . 121.0 ?
    C8 C9 H9 . . 121.0 ?
    C14 C10 C11 . . 114.04(9) ?
    C14 C10 C3 . . 113.06(8) ?
    C11 C10 C3 . . 104.49(8) ?
    C14 C10 H10 . . 108.3 ?
    C11 C10 H10 . . 108.3 ?
    C3 C10 H10 . . 108.3 ?
    N2 C11 C10 . . 105.43(8) ?
    N2 C11 H11A . . 110.7 ?
    C10 C11 H11A . . 110.7 ?
    N2 C11 H11B . . 110.7 ?
    C10 C11 H11B . . 110.7 ?
    H11A C11 H11B . . 108.8 ?
    N2 C12 C18 . . 114.11(8) ?
    N2 C12 C3 . . 100.86(7) ?
    C18 C12 C3 . . 117.03(8) ?
    N2 C12 C16 . . 113.33(8) ?
    C18 C12 C16 . . 101.43(7) ?
    C3 C12 C16 . . 110.59(7) ?
    N2 C13 H13A . . 109.5 ?
    N2 C13 H13B . . 109.5 ?
    H13A C13 H13B . . 109.5 ?
    N2 C13 H13C . . 109.5 ?
    H13A C13 H13C . . 109.5 ?
    H13B C13 H13C . . 109.5 ?
    O3 C14 O4 . . 123.86(10) ?
    O3 C14 C10 . . 126.06(10) ?
    O4 C14 C10 . . 110.09(9) ?
    O4 C15 H15A . . 109.5 ?
    O4 C15 H15B . . 109.5 ?
    H15A C15 H15B . . 109.5 ?
    O4 C15 H15C . . 109.5 ?
    H15A C15 H15C . . 109.5 ?
    H15B C15 H15C . . 109.5 ?
    O2 C16 N3 . . 126.22(9) ?
    O2 C16 C12 . . 126.37(9) ?
    N3 C16 C12 . . 107.37(8) ?
    C22 C17 C18 . . 121.67(11) ?
    C22 C17 N3 . . 128.28(10) ?
    C18 C17 N3 . . 109.88(9) ?
    C19 C18 C17 . . 119.80(10) ?
    C19 C18 C12 . . 130.94(9) ?
    C17 C18 C12 . . 109.02(8) ?
    C18 C19 C20 . . 119.12(11) ?
    C18 C19 H19 . . 120.4 ?
    C20 C19 H19 . . 120.4 ?
    C21 C20 C19 . . 120.50(12) ?
    C21 C20 H20 . . 119.8 ?
    C19 C20 H20 . . 119.8 ?
    C20 C21 C22 . . 121.16(11) ?
    C20 C21 H21 . . 119.4 ?
    C22 C21 H21 . . 119.4 ?
    C17 C22 C21 . . 117.72(12) ?
    C17 C22 H22 . . 121.1 ?
    C21 C22 H22 . . 121.1 ?
    C2 N1 C5 . . 111.02(10) ?
    C2 N1 C1 . . 122.76(12) ?
    C5 N1 C1 . . 125.37(12) ?
    C12 N2 C13 . . 115.72(8) ?
    C12 N2 C11 . . 108.13(8) ?
    C13 N2 C11 . . 114.45(8) ?
    C16 N3 C17 . . 111.89(8) ?
    C16 N3 H3 . . 124.1 ?
    C17 N3 H3 . . 124.1 ?
    C14 O4 C15 . . 116.15(12) ?
loop_
    _geom_torsion_atom_site_label_1
    _geom_torsion_atom_site_label_2
    _geom_torsion_atom_site_label_3
    _geom_torsion_atom_site_label_4
    _geom_torsion_site_symmetry_1
    _geom_torsion_site_symmetry_2
    _geom_torsion_site_symmetry_3
    _geom_torsion_site_symmetry_4
    _geom_torsion
    _geom_torsion_publ_flag
    O1 C2 C3 C4 . . . . 176.72(11) ?
    N1 C2 C3 C4 . . . . -3.10(11) ?
    O1 C2 C3 C10 . . . . 54.46(14) ?
    N1 C2 C3 C10 . . . . -125.36(10) ?
    O1 C2 C3 C12 . . . . -58.99(14) ?
    N1 C2 C3 C12 . . . . 121.20(10) ?
    C2 C3 C4 C9 . . . . -173.11(11) ?
    C10 C3 C4 C9 . . . . -51.01(15) ?
    C12 C3 C4 C9 . . . . 63.56(15) ?
    C2 C3 C4 C5 . . . . 1.16(11) ?
    C10 C3 C4 C5 . . . . 123.25(10) ?
    C12 C3 C4 C5 . . . . -122.17(10) ?
    C9 C4 C5 C6 . . . . -2.22(19) ?
    C3 C4 C5 C6 . . . . -177.24(12) ?
    C9 C4 C5 N1 . . . . 176.11(10) ?
    C3 C4 C5 N1 . . . . 1.09(13) ?
    C4 C5 C6 C7 . . . . 1.7(2) ?
    N1 C5 C6 C7 . . . . -176.26(14) ?
    C5 C6 C7 C8 . . . . -0.3(3) ?
    C6 C7 C8 C9 . . . . -0.6(3) ?
    C5 C4 C9 C8 . . . . 1.18(18) ?
    C3 C4 C9 C8 . . . . 174.90(12) ?
    C7 C8 C9 C4 . . . . 0.2(2) ?
    C4 C3 C10 C14 . . . . -33.41(12) ?
    C2 C3 C10 C14 . . . . 82.20(10) ?
    C12 C3 C10 C14 . . . . -156.52(8) ?
    C4 C3 C10 C11 . . . . 91.15(10) ?
    C2 C3 C10 C11 . . . . -153.24(8) ?
    C12 C3 C10 C11 . . . . -31.96(9) ?
    C14 C10 C11 N2 . . . . 132.27(9) ?
    C3 C10 C11 N2 . . . . 8.34(11) ?
    C4 C3 C12 N2 . . . . -77.70(9) ?
    C2 C3 C12 N2 . . . . 165.37(8) ?
    C10 C3 C12 N2 . . . . 44.33(8) ?
    C4 C3 C12 C18 . . . . 46.69(12) ?
    C2 C3 C12 C18 . . . . -70.23(11) ?
    C10 C3 C12 C18 . . . . 168.72(8) ?
    C4 C3 C12 C16 . . . . 162.12(8) ?
    C2 C3 C12 C16 . . . . 45.19(10) ?
    C10 C3 C12 C16 . . . . -75.85(9) ?
    C11 C10 C14 O3 . . . . 1.20(16) ?
    C3 C10 C14 O3 . . . . 120.39(13) ?
    C11 C10 C14 O4 . . . . -178.99(9) ?
    C3 C10 C14 O4 . . . . -59.81(12) ?
    N2 C12 C16 O2 . . . . -48.57(13) ?
    C18 C12 C16 O2 . . . . -171.33(10) ?
    C3 C12 C16 O2 . . . . 63.84(13) ?
    N2 C12 C16 N3 . . . . 129.09(9) ?
    C18 C12 C16 N3 . . . . 6.33(10) ?
    C3 C12 C16 N3 . . . . -118.50(9) ?
    C22 C17 C18 C19 . . . . 2.17(18) ?
    N3 C17 C18 C19 . . . . -173.57(10) ?
    C22 C17 C18 C12 . . . . 177.20(10) ?
    N3 C17 C18 C12 . . . . 1.46(12) ?
    N2 C12 C18 C19 . . . . 47.46(15) ?
    C3 C12 C18 C19 . . . . -69.93(15) ?
    C16 C12 C18 C19 . . . . 169.68(12) ?
    N2 C12 C18 C17 . . . . -126.83(9) ?
    C3 C12 C18 C17 . . . . 115.78(10) ?
    C16 C12 C18 C17 . . . . -4.61(11) ?
    C17 C18 C19 C20 . . . . -1.35(19) ?
    C12 C18 C19 C20 . . . . -175.14(12) ?
    C18 C19 C20 C21 . . . . 0.2(2) ?
    C19 C20 C21 C22 . . . . 0.1(2) ?
    C18 C17 C22 C21 . . . . -1.76(19) ?
    N3 C17 C22 C21 . . . . 173.13(12) ?
    C20 C21 C22 C17 . . . . 0.6(2) ?
    O1 C2 N1 C5 . . . . -175.84(11) ?
    C3 C2 N1 C5 . . . . 3.98(13) ?
    O1 C2 N1 C1 . . . . -5.9(2) ?
    C3 C2 N1 C1 . . . . 173.94(13) ?
    C6 C5 N1 C2 . . . . 174.92(14) ?
    C4 C5 N1 C2 . . . . -3.28(15) ?
    C6 C5 N1 C1 . . . . 5.3(2) ?
    C4 C5 N1 C1 . . . . -172.92(14) ?
    C18 C12 N2 C13 . . . . 62.19(11) ?
    C3 C12 N2 C13 . . . . -171.46(8) ?
    C16 C12 N2 C13 . . . . -53.25(11) ?
    C18 C12 N2 C11 . . . . -167.94(8) ?
    C3 C12 N2 C11 . . . . -41.58(9) ?
    C16 C12 N2 C11 . . . . 76.63(10) ?
    C10 C11 N2 C12 . . . . 21.22(11) ?
    C10 C11 N2 C13 . . . . 151.79(9) ?
    O2 C16 N3 C17 . . . . 171.68(10) ?
    C12 C16 N3 C17 . . . . -5.99(11) ?
    C22 C17 N3 C16 . . . . -172.33(12) ?
    C18 C17 N3 C16 . . . . 3.04(12) ?
    O3 C14 O4 C15 . . . . -3.9(2) ?
    C10 C14 O4 C15 . . . . 176.33(15) ?
loop_
    _geom_hbond_atom_site_label_D
    _geom_hbond_atom_site_label_H
    _geom_hbond_atom_site_label_A
    _geom_hbond_site_symmetry_A
    _geom_hbond_distance_DH
    _geom_hbond_distance_HA
    _geom_hbond_distance_DA
    _geom_hbond_angle_DHA
    N3 H3 O1 2_766 0.86 2.10 2.9107(12) 156.9
    C15 H15B O1 2_676 0.96 2.47 3.363(2) 154.9
