# Supplementary material for: A triclinic polymorph of methyl (3R,3′S)-1′,1′′-dimethyl-2,2′′-dioxodispiro­[indoline-3,2′-pyrrolidine-3′,3′′-indoline]-4′-carboxyl­ate
Source: Acta Crystallogr Sect E Struct Rep Online. 2012 Nov 28;68(Pt 12):o3468–9. doi: 10.1107/S160053681204706X (PMC3589042; doi:10.1107/S160053681204706X)
Supplement: Supplementary file 2 [file e-68-o3468-Isup2.hkl]

#
# h,k,l, Fc-squared, Fo-squared, sigma(Fo-squared) and status flag
#
data_I
_shelx_title ' SUBBIAHPANDI3B in P-1'
_shelx_refln_list_code          4
_shelx_F_calc_maximum      101.19
_exptl_crystal_F_000       412.00
_reflns_d_resolution_high  0.6247
 
loop_
 _symmetry_equiv_pos_as_xyz
 'x, y, z'
 '-x, -y, -z'
 
_cell_length_a     9.4418
_cell_length_b    10.0132
_cell_length_c    12.8861
_cell_angle_alpha  67.465
_cell_angle_beta   88.237
_cell_angle_gamma  62.842
 
_shelx_F_squared_multiplier     1.000
 
loop_
 _refln_index_h
 _refln_index_k
 _refln_index_l
 _refln_F_squared_calc
 _refln_F_squared_meas
 _refln_F_squared_sigma
 _refln_observed_status
   1   0   0      305.37      246.35      8.21 o
   2   0   0    10238.88     8446.58     80.95 o
   3   0   0      181.60      179.32      2.19 o
   4   0   0        7.83        5.87      0.23 o
   5   0   0       44.11       39.89      0.69 o
   6   0   0      534.70      552.13      5.80 o
   7   0   0      120.15      130.01      1.88 o
   8   0   0        0.02        0.24      0.29 o
   9   0   0        5.78        3.98      0.65 o
  10   0   0       11.17        8.79      1.23 o
  11   0   0        1.52        0.14      0.80 o
  12   0   0       17.08       22.37      2.36 o
 -11   1   0        8.31        8.88      2.23 o
 -10   1   0        7.49        9.47      1.08 o
  -9   1   0       20.74       27.02      1.48 o
  -8   1   0       14.55       13.64      0.83 o
  -7   1   0        0.09       -0.03      0.37 o
  -6   1   0       24.15       25.67      0.59 o
  -5   1   0       90.62       95.85      1.27 o
  -4   1   0        2.26        3.50      0.19 o
  -3   1   0      611.08      640.06      9.81 o
  -2   1   0      523.97      568.05      6.94 o
  -1   1   0      870.66      842.89      7.60 o
   0   1   0     2912.56     2279.17     50.08 o
   1   1   0      344.11      311.86      9.50 o
   2   1   0      516.22      505.43      5.18 o
   3   1   0     3935.76     3735.26     42.70 o
   4   1   0      507.71      576.93      6.76 o
   5   1   0      650.79      674.61      7.39 o
   6   1   0      107.74      117.58      1.59 o
   7   1   0       60.14       72.30      1.18 o
   8   1   0      156.87      153.92      2.25 o
   9   1   0       81.66       79.23      1.75 o
  10   1   0        0.05        0.35      0.62 o
  11   1   0       13.17       12.65      1.24 o
  12   1   0       13.15       15.32      1.75 o
  13   1   0        1.69        4.10      2.23 o
 -11   2   0        2.84        1.16      1.51 o
 -10   2   0        1.23        1.37      0.90 o
  -9   2   0       24.20       28.43      1.55 o
  -8   2   0        0.31        0.26      0.60 o
  -7   2   0        1.17        1.59      0.48 o
  -6   2   0       65.07       61.73      1.33 o
  -5   2   0        1.38        0.67      0.20 o
  -4   2   0      100.65       98.11      1.27 o
  -3   2   0       49.64       69.51      0.93 o
  -2   2   0     1444.37     1468.08     15.54 o
  -1   2   0      609.64      603.61      5.75 o
   0   2   0      463.12      497.38      4.41 o
   1   2   0     1220.32     1225.98     11.89 o
   2   2   0      920.72     1001.59      9.77 o
   3   2   0     1102.68     1134.01     11.69 o
   4   2   0      321.56      326.88      3.74 o
   5   2   0       63.34       81.27      1.37 o
   6   2   0      101.42       93.27      1.75 o
   7   2   0        0.04        0.02      0.20 o
   8   2   0       15.23       12.40      0.52 o
   9   2   0       17.83       11.58      0.65 o
  10   2   0        0.51        0.78      0.51 o
  11   2   0        2.68        2.35      0.57 o
  12   2   0        0.36        0.59      0.91 o
  13   2   0       18.95       19.71      4.19 o
 -10   3   0        0.02        0.27      1.25 o
  -9   3   0        1.77        0.66      0.90 o
  -8   3   0        1.60        1.19      0.60 o
  -7   3   0        2.94        2.97      0.58 o
  -6   3   0       15.55       15.69      0.80 o
  -5   3   0       14.77       11.60      0.55 o
  -4   3   0       31.28       28.73      0.60 o
  -3   3   0       65.99       74.99      1.10 o
  -2   3   0      138.27      175.58      2.21 o
  -1   3   0       55.20       59.25      0.73 o
   0   3   0      544.56      546.85      5.30 o
   1   3   0      398.45      381.27      3.64 o
   2   3   0        1.25        2.81      0.19 o
   3   3   0       42.98       48.94      1.22 o
   4   3   0      741.63      774.59      8.61 o
   5   3   0      258.98      263.49      2.99 o
   6   3   0        3.79        4.65      0.33 o
   7   3   0      175.45      183.21      2.79 o
   8   3   0        4.08        6.07      0.43 o
   9   3   0       50.16       55.00      1.33 o
  10   3   0       16.37       17.06      0.91 o
  11   3   0        0.00       -0.44      0.48 o
  12   3   0        1.99        2.79      0.68 o
  13   3   0        1.21        0.91      0.66 o
  14   3   0        2.25        4.36      2.23 o
  -9   4   0        4.39        3.92      1.43 o
  -8   4   0        3.37        2.72      0.92 o
  -7   4   0        9.47       10.47      0.88 o
  -6   4   0       44.33       40.85      1.49 o
  -5   4   0       71.31       65.49      1.85 o
  -4   4   0      408.82      421.19      6.65 o
  -3   4   0       25.29       21.01      0.54 o
  -2   4   0        9.02        9.84      0.36 o
  -1   4   0       11.71       20.34      0.43 o
   0   4   0     1320.59     1379.61     14.73 o
   1   4   0       37.69       34.76      0.53 o
   2   4   0      816.20      863.43      9.51 o
   3   4   0      950.27      988.78     11.65 o
   4   4   0     1755.71     1884.66     23.91 o
   5   4   0      188.14      224.84      2.95 o
   6   4   0       75.67       80.57      1.64 o
   7   4   0      205.37      201.38      3.71 o
   8   4   0       97.45       95.20      1.86 o
   9   4   0        0.30        0.04      0.38 o
  10   4   0       35.89       35.82      1.25 o
  11   4   0       18.59       18.62      1.02 o
  12   4   0        1.03        1.68      0.92 o
  13   4   0        0.04        0.54      0.70 o
  14   4   0        1.50        1.30      0.95 o
  -8   5   0        0.13        0.24      0.93 o
  -7   5   0       25.85       28.86      3.21 o
  -6   5   0        3.92        4.17      0.71 o
  -5   5   0        6.02        8.11      0.80 o
  -4   5   0       34.88       30.13      0.78 o
  -3   5   0       84.52       82.10      1.43 o
  -2   5   0       66.47       64.12      1.10 o
  -1   5   0      129.39      148.04      1.79 o
   0   5   0      270.21      306.23      3.84 o
   1   5   0       23.59       23.91      0.49 o
   2   5   0        3.91        3.73      0.22 o
   3   5   0      415.44      490.15      6.01 o
   4   5   0        6.50        8.61      0.40 o
   5   5   0       18.38       14.97      0.59 o
   6   5   0      123.83      136.03      2.12 o
   7   5   0       13.65       21.78      0.70 o
   8   5   0      112.79      100.11      2.13 o
   9   5   0      138.11      128.35      2.91 o
  10   5   0        0.23       -0.31      0.43 o
  11   5   0        4.44        3.09      0.64 o
  12   5   0       38.91       43.74      1.96 o
  13   5   0        0.28        0.66      0.72 o
  14   5   0        0.76        0.86      1.27 o
  -7   6   0       25.43       28.28      3.12 o
  -6   6   0       12.97       12.51      1.38 o
  -5   6   0        2.60        1.85      0.86 o
  -4   6   0        0.02        0.35      0.34 o
  -3   6   0        4.40        3.27      0.40 o
  -2   6   0       20.62       20.95      0.77 o
  -1   6   0        0.76        0.18      0.20 o
   0   6   0        3.33        4.33      0.34 o
   1   6   0       84.81       76.05      1.22 o
   2   6   0       23.59       17.18      0.43 o
   3   6   0       70.90       77.40      1.12 o
   4   6   0       37.65       33.54      0.80 o
   5   6   0       27.30       27.47      0.84 o
   6   6   0      326.37      333.21      5.32 o
   7   6   0      462.38      476.09      6.06 o
   8   6   0       25.09       21.79      0.90 o
   9   6   0       16.86       18.20      1.05 o
  10   6   0        6.73        5.55      0.66 o
  11   6   0        6.40        8.50      0.80 o
  12   6   0        0.34        0.54      0.64 o
  13   6   0        0.16       -0.01      0.87 o
  14   6   0        2.77        1.40      0.99 o
  -6   7   0        3.67        3.92      1.51 o
  -5   7   0        3.79        5.43      1.51 o
  -4   7   0        1.19        1.51      1.16 o
  -3   7   0       26.02       28.64      1.41 o
  -2   7   0        0.00       -0.48      0.48 o
  -1   7   0        0.81       -0.05      0.26 o
   0   7   0        7.30        5.88      0.44 o
   1   7   0       38.34       30.69      0.76 o
   2   7   0       75.23       75.56      1.33 o
   3   7   0        2.75        3.12      0.31 o
   4   7   0       34.79       36.66      0.90 o
   5   7   0        4.22        2.85      0.43 o
   6   7   0      194.01      182.74      2.98 o
   7   7   0      484.93      461.15      7.10 o
   8   7   0       50.10       54.97      1.55 o
   9   7   0       47.72       44.77      1.44 o
  10   7   0       12.31       13.46      1.21 o
  11   7   0        0.47        1.42      0.63 o
  12   7   0        7.45        8.03      1.03 o
  13   7   0        0.54        0.72      1.15 o
  14   7   0        0.38       -0.51      1.04 o
  -5   8   0        0.01       -1.07      1.25 o
  -4   8   0        1.66        0.89      1.25 o
  -3   8   0        0.46        0.35      0.85 o
  -2   8   0       76.66       80.92      2.86 o
  -1   8   0        0.69        0.47      0.42 o
   0   8   0       47.51       51.12      1.52 o
   1   8   0        0.57        0.44      0.45 o
   2   8   0        1.63        1.91      0.48 o
   3   8   0      245.11      248.54      3.74 o
   4   8   0       20.02       20.83      0.79 o
   5   8   0        4.22        6.40      0.52 o
   6   8   0      149.49      138.86      2.73 o
   7   8   0       93.10       73.99      2.11 o
   8   8   0      218.41      215.00      3.85 o
   9   8   0       34.39       28.83      1.22 o
  10   8   0        1.44        2.19      0.79 o
  11   8   0       37.93       38.88      1.94 o
  12   8   0        0.01       -0.39      0.85 o
  13   8   0        8.38        8.19      1.54 o
  14   8   0        0.01       -1.11      1.11 o
  -4   9   0        1.63        1.87      1.60 o
  -3   9   0       32.20       33.53      1.59 o
  -2   9   0        0.42       -0.26      0.71 o
  -1   9   0        8.15        9.20      1.38 o
   0   9   0        1.43        1.07      0.57 o
   1   9   0       34.05       28.84      1.16 o
   2   9   0       54.71       56.88      1.70 o
   3   9   0       84.65       88.97      2.27 o
   4   9   0       49.53       49.13      1.70 o
   5   9   0      111.69      100.29      2.19 o
   6   9   0        1.72        0.87      0.57 o
   7   9   0        2.51        1.03      0.68 o
   8   9   0        0.75        2.06      0.64 o
   9   9   0        0.00       -0.20      0.60 o
  10   9   0        1.66        3.32      0.89 o
  11   9   0        7.02        5.52      1.09 o
  12   9   0       26.57       29.49      2.24 o
  13   9   0        1.03       -0.58      1.20 o
  14   9   0        1.38        2.58      2.14 o
  -3  10   0        0.63        1.16      1.69 o
  -2  10   0       15.01       15.35      3.30 o
  -1  10   0       15.00       14.17      2.72 o
   0  10   0        0.06        0.64      0.86 o
   1  10   0        6.55        7.68      1.19 o
   2  10   0        0.00        0.09      0.65 o
   3  10   0        0.74        0.63      0.64 o
   4  10   0       57.83       58.35      2.24 o
   5  10   0       19.18       21.67      1.62 o
   6  10   0       27.41       30.76      2.23 o
   7  10   0       50.77       44.30      2.55 o
   8  10   0       12.00       13.58      1.67 o
   9  10   0       11.69       10.33      1.13 o
  10  10   0        1.34        3.13      1.34 o
  11  10   0        9.59       11.09      1.57 o
  12  10   0        0.51        1.62      1.19 o
  13  10   0        4.54        4.49      1.48 o
  -2  11   0        1.08       -0.16      0.87 o
  -1  11   0       10.72       14.27      1.96 o
   0  11   0        1.56        1.74      1.13 o
   1  11   0       36.15       36.35      6.28 o
   2  11   0       62.40       70.19      3.22 o
   3  11   0        2.70        3.23      1.16 o
   4  11   0       12.24       12.55      1.45 o
   5  11   0       53.07       52.64      3.92 o
   6  11   0        0.00       -0.45      1.34 o
   7  11   0       24.16       27.35      2.14 o
   8  11   0        8.43        8.54      2.72 o
   9  11   0       19.25       17.01      1.92 o
  10  11   0       13.34       12.56      2.67 o
  11  11   0        4.56        2.49      1.96 o
  12  11   0        3.78        5.17      2.49 o
  13  11   0        4.84        6.68      2.58 o
  -1  12   0        2.01        0.71      1.25 o
   0  12   0       22.22       24.50      4.50 o
   1  12   0        0.02        1.11      1.15 o
   2  12   0        1.20        0.93      1.15 o
   3  12   0        0.02       -0.09      1.34 o
   4  12   0       29.95       33.40      3.30 o
   5  12   0       23.25       29.22      3.21 o
   6  12   0       27.75       35.45      3.56 o
   7  12   0       33.09       31.35      3.47 o
   8  12   0        5.21        5.88      2.14 o
   9  12   0        7.79        8.89      1.76 o
  10  12   0        2.64        0.80      1.39 o
  11  12   0        3.53        1.69      2.05 o
  12  12   0        0.37       -1.34      1.87 o
   2  13   0        5.73        6.86      2.14 o
   3  13   0        0.24        0.09      1.60 o
   4  13   0        0.27       -0.09      1.51 o
   5  13   0        0.66        1.25      1.60 o
   6  13   0        7.17        8.37      2.32 o
   7  13   0        0.12        2.05      2.05 o
   8  13   0        2.51       -1.69      1.69 o
   9  13   0        2.47        4.36      2.23 o
  10  13   0       15.31       21.56      3.47 o
  11  13   0        1.83        3.21      2.32 o
  12  13   0        9.04       11.22      3.21 o
   6  14   0        0.28       -0.98      1.87 o
   7  14   0        0.92        0.98      1.96 o
   8  14   0        9.71       11.40      3.03 o
   9  14   0       16.73       15.77      3.38 o
  10  14   0       15.11       14.88      3.38 o
 -11 -13   1        0.01       -1.16      2.32 o
  -9 -13   1       16.86       25.30      3.83 o
  -8 -13   1        0.56       -1.60      1.78 o
  -7 -13   1       22.15       24.32      3.56 o
  -6 -13   1        0.02        2.05      1.87 o
  -5 -13   1        0.00       -0.18      1.69 o
  -4 -13   1        0.17        1.51      1.87 o
  -3 -13   1        4.00        8.64      2.41 o
 -12 -12   1        4.96        4.36      2.58 o
 -11 -12   1        2.84        1.96      2.23 o
 -10 -12   1        9.07       11.76      2.76 o
  -9 -12   1        0.53        0.18      1.26 o
  -8 -12   1        0.01        0.80      1.78 o
  -7 -12   1       24.33       22.45      3.30 o
  -6 -12   1       15.93       13.90      2.58 o
  -5 -12   1       14.86       11.76      2.49 o
  -4 -12   1        0.62        1.78      1.60 o
  -3 -12   1       10.89        7.48      2.05 o
  -2 -12   1        7.93       10.78      2.32 o
  -1 -12   1        0.78        0.09      1.60 o
   0 -12   1       10.79       15.07      1.88 o
 -13 -11   1        2.28        1.43      2.23 o
 -12 -11   1        3.84        2.32      1.96 o
 -11 -11   1        8.50        9.44      2.49 o
 -10 -11   1        0.70        0.00      1.78 o
  -9 -11   1       34.41       37.28      2.67 o
  -8 -11   1       13.42       13.83      1.83 o
  -7 -11   1        4.77        2.41      1.69 o
  -6 -11   1       20.42       23.25      2.94 o
  -5 -11   1        0.18       -1.25      1.25 o
  -4 -11   1        3.95        4.19      1.69 o
  -3 -11   1       26.59       36.61      3.38 o
  -2 -11   1        0.34        2.02      1.15 o
  -1 -11   1        6.50        6.43      1.33 o
   0 -11   1        0.01        1.42      1.13 o
   1 -11   1       34.35       20.67      3.03 o
   2 -11   1       11.78       17.73      1.87 o
 -13 -10   1        3.18        2.85      2.05 o
 -12 -10   1       10.71       14.16      2.67 o
 -11 -10   1        0.32        2.41      1.78 o
 -10 -10   1        0.85       -0.45      1.51 o
  -9 -10   1       60.31       70.17      3.46 o
  -8 -10   1        4.02        5.76      1.29 o
  -7 -10   1       27.01       29.14      2.14 o
  -6 -10   1       18.08       22.61      3.56 o
  -5 -10   1       31.18       28.50      2.94 o
  -4 -10   1       29.81       32.95      1.74 o
  -3 -10   1       10.70        7.84      1.04 o
  -2 -10   1        0.07        0.45      0.90 o
  -1 -10   1        0.25        0.98      0.97 o
   0 -10   1       20.47       22.25      1.81 o
   1 -10   1        0.04       -0.83      0.83 o
   2 -10   1        0.20       -0.10      0.87 o
   3 -10   1        0.06        1.16      1.87 o
 -14  -9   1        7.32       10.78      2.49 o
 -13  -9   1        3.57        6.02      1.51 o
 -12  -9   1        5.43        5.48      1.38 o
 -11  -9   1        0.01        0.24      0.84 o
 -10  -9   1        0.99       -0.19      0.80 o
  -9  -9   1       51.45       48.82      1.88 o
  -8  -9   1       12.35        9.57      0.88 o
  -7  -9   1       12.74        8.88      1.16 o
  -6  -9   1        6.33        3.25      1.04 o
  -5  -9   1        1.32        2.79      0.58 o
  -4  -9   1       45.14       47.87      1.43 o
  -3  -9   1       67.53       72.75      2.41 o
  -2  -9   1       12.55        9.70      0.83 o
  -1  -9   1        8.38        9.81      0.80 o
   0  -9   1        5.70        4.66      1.05 o
   1  -9   1       13.89       11.57      1.28 o
   2  -9   1        0.10       -0.77      0.80 o
   3  -9   1       41.16       44.11      2.09 o
   4  -9   1        3.75        4.01      1.96 o
 -15  -8   1        2.60        3.65      2.32 o
 -14  -8   1       12.28       17.12      2.00 o
 -13  -8   1        6.84        4.28      1.60 o
 -12  -8   1       19.63       21.48      2.41 o
 -11  -8   1        0.16        0.17      0.79 o
 -10  -8   1        1.64        4.85      0.92 o
  -9  -8   1       93.93       91.40      2.42 o
  -8  -8   1        1.85        2.82      0.68 o
  -7  -8   1       37.07       35.59      1.41 o
  -6  -8   1      290.61      275.43      5.16 o
  -5  -8   1       84.90       77.47      1.66 o
  -4  -8   1        2.37        1.28      0.38 o
  -3  -8   1        0.37        0.67      0.40 o
  -2  -8   1       16.66       20.67      0.92 o
  -1  -8   1        8.20        8.90      0.82 o
   0  -8   1      108.14      104.93      2.35 o
   1  -8   1       63.58       50.75      1.65 o
   2  -8   1        0.36       -0.65      0.71 o
   3  -8   1       23.10       20.89      2.05 o
   4  -8   1       42.73       45.25      3.47 o
   5  -8   1        0.57       -0.09      1.43 o
 -14  -7   1        4.39        4.15      1.37 o
 -13  -7   1        2.30        2.21      1.15 o
 -12  -7   1        2.89        1.93      1.39 o
 -11  -7   1        2.20        2.45      0.76 o
 -10  -7   1        3.13        4.20      0.78 o
  -9  -7   1        0.43       -0.39      0.39 o
  -8  -7   1      137.06      134.75      2.70 o
  -7  -7   1        1.24        0.95      0.44 o
  -6  -7   1       11.07       10.67      0.65 o
  -5  -7   1      193.21      204.62      3.00 o
  -4  -7   1      182.32      184.40      2.59 o
  -3  -7   1       34.50       39.46      0.76 o
  -2  -7   1      291.29      312.39      3.81 o
  -1  -7   1       12.26       16.87      0.67 o
   0  -7   1        5.97        5.51      0.52 o
   1  -7   1       71.30       62.40      1.53 o
   2  -7   1       19.65       17.74      1.26 o
   3  -7   1       65.78       68.66      2.12 o
   4  -7   1       12.24        8.47      0.82 o
   5  -7   1        0.99        1.14      1.03 o
   6  -7   1       46.55       49.11      5.39 o
 -14  -6   1        4.51        4.15      1.08 o
 -13  -6   1        4.26        3.28      1.01 o
 -12  -6   1        5.92        6.90      1.09 o
 -11  -6   1       14.32       17.11      1.01 o
 -10  -6   1        9.33       12.18      0.81 o
  -9  -6   1       14.59       15.59      0.84 o
  -8  -6   1       61.93       59.68      1.42 o
  -7  -6   1      154.48      149.69      2.54 o
  -6  -6   1      146.53      120.04      2.30 o
  -5  -6   1      101.40      102.18      1.72 o
  -4  -6   1       92.90       89.00      1.53 o
  -3  -6   1       96.30       98.72      1.42 o
  -2  -6   1       30.55       30.63      0.60 o
  -1  -6   1      253.52      249.26      2.91 o
   0  -6   1      202.62      199.44      2.59 o
   1  -6   1       90.67       83.44      1.39 o
   2  -6   1        0.63        0.29      0.23 o
   3  -6   1       23.91       19.62      0.83 o
   4  -6   1       23.71       22.37      1.08 o
   5  -6   1       17.77       20.78      5.30 o
   6  -6   1       37.08       41.39      2.67 o
   7  -6   1        2.31        1.89      1.19 o
 -14  -5   1        4.17        4.33      1.10 o
 -13  -5   1        2.14        0.48      0.94 o
 -12  -5   1       15.43       17.05      1.16 o
 -11  -5   1        1.93        3.30      0.65 o
 -10  -5   1       77.89       75.75      1.88 o
  -9  -5   1       54.98       54.03      1.46 o
  -8  -5   1       22.02       21.89      0.77 o
  -7  -5   1      329.27      299.51      3.77 o
  -6  -5   1       62.44       61.63      1.57 o
  -5  -5   1      179.64      156.30      2.77 o
  -4  -5   1      117.63      106.11      1.68 o
  -3  -5   1       15.44       24.11      0.55 o
  -2  -5   1       33.57       30.49      0.55 o
  -1  -5   1       50.24       43.35      0.72 o
   0  -5   1      237.94      259.58      3.16 o
   1  -5   1       64.18       62.41      0.97 o
   2  -5   1       18.06       20.83      0.50 o
   3  -5   1       66.40       62.35      1.26 o
   4  -5   1        0.14        0.07      0.31 o
   5  -5   1        5.56        5.64      0.48 o
   6  -5   1        2.01        2.01      0.92 o
   7  -5   1        1.27        0.55      0.89 o
   8  -5   1        0.16        0.62      1.34 o
 -14  -4   1        7.81        9.53      2.76 o
 -13  -4   1        0.20        0.56      0.66 o
 -12  -4   1        1.47        1.85      0.69 o
 -11  -4   1        0.49        0.92      0.53 o
 -10  -4   1        2.09        2.54      0.55 o
  -9  -4   1       23.52       22.78      0.87 o
  -8  -4   1      311.59      289.84      3.91 o
  -7  -4   1       40.80       34.11      0.88 o
  -6  -4   1      199.22      202.57      2.75 o
  -5  -4   1      438.15      452.89      4.95 o
  -4  -4   1      184.98      222.18      4.27 o
  -3  -4   1       81.71       92.34      1.43 o
  -2  -4   1      402.87      449.10      4.75 o
  -1  -4   1      283.11      298.38      2.95 o
   0  -4   1        5.24        4.81      0.24 o
   1  -4   1      620.86      678.47      7.01 o
   2  -4   1       12.06       10.55      0.33 o
   3  -4   1       19.49       21.66      0.65 o
   4  -4   1      136.78      132.79      2.07 o
   5  -4   1       74.25       64.34      1.17 o
   6  -4   1       15.75       13.15      0.99 o
   7  -4   1        0.58        0.30      0.79 o
   8  -4   1       10.38        8.99      2.05 o
   9  -4   1        0.01       -1.07      1.34 o
 -14  -3   1        4.05        4.45      2.32 o
 -13  -3   1        0.48       -0.04      1.09 o
 -12  -3   1        1.71        0.03      0.59 o
 -11  -3   1        4.06        5.36      0.66 o
 -10  -3   1        4.98        5.56      0.64 o
  -9  -3   1       57.88       54.38      1.32 o
  -8  -3   1       25.24       25.82      0.80 o
  -7  -3   1      103.63       95.54      1.57 o
  -6  -3   1      402.97      431.00      5.00 o
  -5  -3   1      602.19      680.71      7.18 o
  -4  -3   1      380.63      406.22      4.39 o
  -3  -3   1        4.37        7.06      0.28 o
  -2  -3   1     1992.38     2021.84     23.46 o
  -1  -3   1      164.57      184.47      1.96 o
   0  -3   1     1590.32     1730.40     14.90 o
   1  -3   1       43.37       40.98      0.68 o
   2  -3   1       48.58       55.14      0.78 o
   3  -3   1      107.32      122.57      1.49 o
   4  -3   1      323.47      330.61      3.83 o
   5  -3   1        0.40        0.01      0.25 o
   6  -3   1      107.14      103.16      1.94 o
   7  -3   1        4.57        5.06      0.67 o
   8  -3   1       22.65       30.11      1.80 o
   9  -3   1        2.43        3.15      1.13 o
  10  -3   1        0.74        1.78      1.51 o
 -13  -2   1        0.52        0.29      1.16 o
 -12  -2   1       12.65       13.57      1.65 o
 -11  -2   1        0.01        0.10      0.47 o
 -10  -2   1        3.87        2.01      0.50 o
  -9  -2   1        1.30        1.20      0.34 o
  -8  -2   1      152.43      146.72      2.06 o
  -7  -2   1        9.88       11.93      0.43 o
  -6  -2   1       22.54       19.91      0.51 o
  -5  -2   1      639.65      662.28      7.28 o
  -4  -2   1      285.24      325.01      3.53 o
  -3  -2   1      200.83      209.15      2.11 o
  -2  -2   1     5037.82     4597.76     49.75 o
  -1  -2   1     3745.31     3708.36     35.52 o
   0  -2   1      891.95      849.35      7.46 o
   1  -2   1       11.78       12.98      0.28 o
   2  -2   1        0.25        0.29      0.11 o
   3  -2   1       89.27       90.88      1.13 o
   4  -2   1       35.22       40.51      0.72 o
   5  -2   1       23.75       22.65      0.55 o
   6  -2   1       36.44       32.93      0.74 o
   7  -2   1        2.36        3.73      0.80 o
   8  -2   1        3.18        2.69      0.61 o
   9  -2   1        3.04        4.07      0.88 o
  10  -2   1       10.64       12.42      1.53 o
 -13  -1   1       23.36       26.10      3.56 o
 -12  -1   1        8.61        7.48      1.91 o
 -11  -1   1        6.91        9.30      1.21 o
 -10  -1   1       20.24       21.76      0.86 o
  -9  -1   1        9.68        7.58      0.46 o
  -8  -1   1       96.36       91.00      1.50 o
  -7  -1   1      101.82      108.62      1.43 o
  -6  -1   1      327.28      331.92      3.82 o
  -5  -1   1      433.95      487.52      5.38 o
  -4  -1   1        4.28        6.79      0.26 o
  -3  -1   1      138.18      132.78      1.59 o
  -2  -1   1      343.63      332.08      2.88 o
  -1  -1   1     6373.56     5606.38     54.29 o
   0  -1   1      109.56       97.14      1.00 o
   1  -1   1      457.63      474.31      4.81 o
   2  -1   1       41.02       46.88      0.68 o
   3  -1   1      489.49      469.75      5.15 o
   4  -1   1       28.00       27.68      0.51 o
   5  -1   1      111.86      103.06      1.41 o
   6  -1   1      258.02      264.30      3.39 o
   7  -1   1        4.40        4.54      0.34 o
   8  -1   1        4.05        4.28      0.43 o
   9  -1   1        2.08        2.00      0.76 o
  10  -1   1        4.74        6.13      1.02 o
  11  -1   1        0.29       -0.35      1.16 o
 -12   0   1        0.56        1.65      1.20 o
 -11   0   1       17.07       14.76      1.33 o
 -10   0   1       16.01       15.94      1.59 o
  -9   0   1       77.38       75.57      1.99 o
  -8   0   1       98.47       89.44      1.59 o
  -7   0   1      386.23      381.67      4.67 o
  -6   0   1      133.54      125.45      1.63 o
  -5   0   1      570.78      591.51     12.15 o
  -4   0   1        6.40        5.54      0.20 o
  -3   0   1     7126.46     6541.65     69.29 o
  -2   0   1      355.59      380.88      4.32 o
  -1   0   1     5221.75     4406.32     53.84 o
   1   0   1      642.51      697.10      7.58 o
   2   0   1     3947.80     3797.90     36.40 o
   3   0   1      659.75      726.34      7.39 o
   4   0   1      378.90      442.52      4.90 o
   5   0   1        0.40        0.17      0.18 o
   6   0   1      261.20      270.63      3.44 o
   7   0   1        7.43        7.08      0.41 o
   8   0   1        8.45        7.87      0.50 o
   9   0   1        0.02       -0.23      0.50 o
  10   0   1        0.28        0.30      0.83 o
  11   0   1        1.31        0.24      1.21 o
  12   0   1        1.39        3.22      1.32 o
 -11   1   1        3.12        3.56      1.43 o
 -10   1   1       11.36       12.41      1.15 o
  -9   1   1       81.14       79.75      2.07 o
  -8   1   1       20.22       16.37      0.87 o
  -7   1   1       44.13       41.27      1.21 o
  -6   1   1       66.14       63.21      1.27 o
  -5   1   1      650.24      681.21     12.30 o
  -4   1   1     2987.01     3132.05     45.28 o
  -3   1   1     2127.22     2138.31     31.11 o
  -2   1   1     2526.13     2454.40     31.97 o
  -1   1   1      572.22      553.02      9.15 o
   0   1   1     1315.96      889.64     28.41 o
   1   1   1     6535.48     5363.90     78.20 o
   2   1   1     3384.01     3249.07     29.80 o
   3   1   1     1954.05     1981.16     21.14 o
   4   1   1     4582.25     4759.11     53.78 o
   5   1   1       77.24       82.80      1.16 o
   6   1   1      669.37      737.07      8.72 o
   7   1   1      183.76      192.98      2.66 o
   8   1   1      232.39      197.18      2.77 o
   9   1   1       38.94       33.07      1.24 o
  10   1   1       33.85       32.65      2.19 o
  11   1   1        0.88        1.14      0.82 o
  12   1   1       16.99       15.46      1.86 o
  13   1   1       20.37       32.78      4.10 o
 -11   2   1        5.39        3.21      1.51 o
 -10   2   1        0.08        0.94      1.83 o
  -9   2   1        3.67        3.27      0.66 o
  -8   2   1        4.93        5.24      0.60 o
  -7   2   1       82.63       78.07      1.83 o
  -6   2   1        2.42        2.54      0.33 o
  -5   2   1      166.65      167.42      3.59 o
  -4   2   1      104.29      100.78      2.18 o
  -3   2   1      228.99      251.00      3.95 o
  -2   2   1       12.51       15.22      0.81 o
  -1   2   1       95.77      105.15      1.28 o
   0   2   1     1458.81     1446.32     13.97 o
   1   2   1       99.10      133.14      1.34 o
   2   2   1     3825.88     3527.89     40.05 o
   3   2   1      328.64      319.23      3.26 o
   4   2   1        0.25        3.14      0.19 o
   5   2   1      133.51      131.32      1.60 o
   6   2   1      225.34      236.90      3.12 o
   7   2   1        7.20        7.37      0.45 o
   8   2   1      107.21      101.27      1.85 o
   9   2   1        3.06        3.87      0.56 o
  10   2   1       13.23       14.17      0.93 o
  11   2   1        0.53        2.11      0.61 o
  12   2   1       34.45       40.42      1.94 o
  13   2   1        4.00        2.27      1.44 o
 -10   3   1        2.91        4.81      1.34 o
  -9   3   1        3.53        1.36      0.84 o
  -8   3   1        0.05        0.04      0.47 o
  -7   3   1        7.55        5.69      0.59 o
  -6   3   1        0.07        0.08      0.33 o
  -5   3   1      112.08      106.61      2.01 o
  -4   3   1       28.92       29.12      0.72 o
  -3   3   1      255.29      275.65      5.00 o
  -2   3   1        9.77        8.29      0.28 o
  -1   3   1      133.46      147.58      1.45 o
   0   3   1      134.17      133.54      1.49 o
   1   3   1       23.76       24.22      0.38 o
   2   3   1      488.05      593.46      5.38 o
   3   3   1     1473.69     1422.55     18.85 o
   4   3   1       91.07       84.35      1.14 o
   5   3   1      220.37      252.64      2.89 o
   6   3   1       44.37       43.65      0.80 o
   7   3   1       26.16       23.77      0.62 o
   8   3   1       19.74       13.30      0.71 o
   9   3   1        0.43        0.87      0.44 o
  10   3   1       14.56       14.98      0.95 o
  11   3   1        0.35        0.03      0.64 o
  12   3   1        2.51        2.69      0.74 o
  13   3   1       34.95       43.82      2.17 o
  -9   4   1        4.16        7.66      1.34 o
  -8   4   1       16.86       18.05      1.10 o
  -7   4   1        7.21        7.43      0.94 o
  -6   4   1        0.76        0.22      0.49 o
  -5   4   1      258.75      240.63      5.16 o
  -4   4   1       13.05       15.36      0.61 o
  -3   4   1      138.67      142.80      2.21 o
  -2   4   1      376.65      396.34      4.70 o
  -1   4   1        3.03        6.42      0.30 o
   0   4   1        0.51        0.22      0.14 o
   1   4   1     2174.39     2280.42     23.11 o
   2   4   1       24.59       34.12      0.78 o
   3   4   1     2362.08     2299.95     28.00 o
   4   4   1       22.63       17.25      0.49 o
   5   4   1      166.39      201.61      2.30 o
   6   4   1      555.89      551.39      6.55 o
   7   4   1        0.01        0.36      0.25 o
   8   4   1       90.36       78.96      1.41 o
   9   4   1       15.22       15.73      0.83 o
  10   4   1        0.00       -0.41      0.44 o
  11   4   1        0.09       -0.02      0.53 o
  12   4   1        0.22        0.08      0.68 o
  13   4   1        0.21        0.38      0.70 o
  14   4   1        1.09        0.18      2.05 o
  -9   5   1        1.85        3.38      1.34 o
  -8   5   1        0.19       -0.23      0.80 o
  -7   5   1        2.69        2.41      0.67 o
  -6   5   1        8.58        6.77      0.71 o
  -5   5   1       69.26       62.93      1.84 o
  -4   5   1      240.33      246.80      5.93 o
  -3   5   1      120.28      120.29      1.80 o
  -2   5   1       19.59       20.87      0.57 o
  -1   5   1      362.15      356.35      4.30 o
   0   5   1       62.14       62.58      0.95 o
   1   5   1      274.89      310.59      3.21 o
   2   5   1       89.53       84.62      1.08 o
   3   5   1       96.69      112.39      1.53 o
   4   5   1      181.38      180.62      2.22 o
   5   5   1        2.75        5.47      0.35 o
   6   5   1     1479.56     1522.97     16.92 o
   7   5   1       40.48       39.23      1.16 o
   8   5   1      488.86      448.76      6.22 o
   9   5   1      111.17      116.46      2.73 o
  10   5   1       11.89        9.38      1.40 o
  11   5   1        7.17        8.60      0.81 o
  12   5   1        0.77       -0.33      0.65 o
  13   5   1       11.25       10.52      1.09 o
  14   5   1        0.01       -1.04      1.04 o
  -8   6   1        6.77       10.07      1.78 o
  -7   6   1        4.74        3.43      1.07 o
  -6   6   1        0.11       -0.32      0.98 o
  -5   6   1        4.78        4.59      0.69 o
  -4   6   1       11.06       10.87      1.01 o
  -3   6   1       27.79       27.62      0.75 o
  -2   6   1      159.26      161.05      2.94 o
  -1   6   1        8.42       11.52      0.37 o
   0   6   1      155.34      171.38      2.18 o
   1   6   1        1.16        0.81      0.22 o
   2   6   1      243.42      260.28      2.96 o
   3   6   1       53.92       54.47      1.21 o
   4   6   1      298.25      303.47      4.29 o
   5   6   1      178.20      186.67      2.89 o
   6   6   1       70.82       64.55      1.88 o
   7   6   1      109.96      102.32      2.10 o
   8   6   1      165.02      159.27      2.72 o
   9   6   1       12.87       15.03      0.97 o
  10   6   1        5.29        3.60      0.78 o
  11   6   1        3.38        3.44      0.66 o
  12   6   1        6.94        6.89      0.91 o
  13   6   1       21.79       22.51      2.23 o
  14   6   1        3.45        3.21      2.86 o
  -7   7   1       28.74       32.25      2.67 o
  -6   7   1       24.63       22.89      2.23 o
  -5   7   1       29.67       28.50      2.32 o
  -4   7   1       30.57       30.91      2.32 o
  -3   7   1       20.07       17.99      0.70 o
  -2   7   1       11.34       11.77      0.64 o
  -1   7   1      105.41      104.54      2.21 o
   0   7   1       19.19       17.12      0.53 o
   1   7   1       35.52       40.97      1.14 o
   2   7   1       67.01       63.04      1.16 o
   3   7   1       12.58       13.25      0.43 o
   4   7   1       25.23       28.04      0.78 o
   5   7   1      130.71      132.26      2.59 o
   6   7   1      159.64      154.93      2.62 o
   7   7   1       39.47       33.82      1.16 o
   8   7   1       48.98       47.01      1.42 o
   9   7   1        1.74        1.93      0.75 o
  10   7   1        0.45        0.27      0.57 o
  11   7   1        7.36        9.18      0.99 o
  12   7   1        1.22        0.56      0.71 o
  13   7   1       34.81       36.52      3.21 o
  14   7   1        3.95        4.69      1.46 o
  -6   8   1        0.02        1.07      1.43 o
  -5   8   1        2.26        2.49      1.34 o
  -4   8   1        9.98       10.33      1.69 o
  -3   8   1       23.28       25.36      1.43 o
  -2   8   1        4.46        6.92      0.87 o
  -1   8   1       19.03       25.24      2.58 o
   0   8   1       63.34       65.90      1.56 o
   1   8   1       56.34       52.06      1.45 o
   2   8   1      228.14      206.22      3.13 o
   3   8   1       49.92       45.38      1.12 o
   4   8   1      260.67      239.22      3.55 o
   5   8   1       14.34       12.48      0.73 o
   6   8   1        0.18       -0.44      0.44 o
   7   8   1       80.66       73.47      1.81 o
   8   8   1      100.55       98.89      2.53 o
   9   8   1      101.43      107.49      2.42 o
  10   8   1       39.68       36.64      1.76 o
  11   8   1        1.67        1.28      0.84 o
  12   8   1        0.00       -0.77      0.77 o
  13   8   1        8.73       10.21      1.61 o
  14   8   1       13.42       13.38      1.82 o
  -5   9   1        6.52        7.84      2.05 o
  -4   9   1        5.47        2.67      1.51 o
  -3   9   1        1.63        4.10      1.51 o
  -2   9   1       24.80       20.70      1.35 o
  -1   9   1       33.74       34.20      1.86 o
   0   9   1        0.13       -0.44      0.44 o
   1   9   1      136.08      132.40      2.77 o
   2   9   1      338.34      333.16      7.13 o
   3   9   1       10.53        9.60      0.72 o
   4   9   1      222.58      200.08      4.03 o
   5   9   1        6.25        3.58      0.61 o
   6   9   1       32.03       31.64      1.18 o
   7   9   1       13.73       11.51      1.05 o
   8   9   1       56.66       53.15      2.05 o
   9   9   1       21.81       22.72      1.21 o
  10   9   1        0.57        0.16      0.74 o
  11   9   1        0.11       -0.45      0.77 o
  12   9   1       10.55       10.70      1.87 o
  13   9   1        0.37        0.79      1.23 o
  14   9   1        4.97        3.73      1.54 o
  -3  10   1        5.30        8.37      1.96 o
  -2  10   1        0.75       -0.46      0.69 o
  -1  10   1        2.02        1.72      0.83 o
   0  10   1        6.56        6.94      1.11 o
   1  10   1        2.71        3.25      1.02 o
   2  10   1       37.68       35.05      1.33 o
   3  10   1        5.67        7.00      0.76 o
   4  10   1       63.88       60.30      3.15 o
   5  10   1        0.18       -0.31      0.53 o
   6  10   1        2.59        1.34      0.88 o
   7  10   1        3.96        5.38      1.16 o
   8  10   1        2.07        1.20      0.94 o
   9  10   1        5.66        6.71      1.04 o
  10  10   1        0.19        0.00      0.98 o
  11  10   1       14.33       10.53      1.58 o
  12  10   1       32.75       32.33      2.42 o
  13  10   1        6.80        4.40      1.51 o
  14  10   1        1.69        1.69      2.05 o
  -2  11   1        1.64        0.53      1.69 o
  -1  11   1        0.09       -0.76      0.76 o
   0  11   1       12.03       12.28      1.43 o
   1  11   1        1.87        1.47      1.02 o
   2  11   1       10.09        9.41      1.39 o
   3  11   1       32.00       24.28      1.94 o
   4  11   1       10.22       13.92      1.25 o
   5  11   1        6.99        7.75      1.96 o
   6  11   1        0.07        0.36      1.25 o
   7  11   1        0.03       -0.76      0.97 o
   8  11   1       33.85       32.54      2.30 o
   9  11   1        6.07        5.40      1.44 o
  10  11   1        8.31        5.36      1.44 o
  11  11   1        3.44        3.63      1.30 o
  12  11   1        0.09       -1.07      1.78 o
  13  11   1        9.89       11.22      2.85 o
  -1  12   1       19.16       20.12      1.27 o
   0  12   1        5.98        4.20      1.28 o
   1  12   1       13.62       16.43      1.75 o
   2  12   1       32.42       31.27      3.79 o
   3  12   1        4.37        2.29      1.19 o
   4  12   1       14.29       19.33      2.67 o
   5  12   1       35.59       40.71      3.74 o
   6  12   1       29.10       24.67      3.12 o
   7  12   1        2.56        2.32      1.78 o
   8  12   1        6.59        5.34      1.96 o
   9  12   1       12.42       12.41      2.45 o
  10  12   1        0.98       -0.24      1.13 o
  11  12   1        2.39        0.80      2.05 o
  12  12   1        0.55       -1.69      1.96 o
  13  12   1        2.94        0.45      2.41 o
   1  13   1       11.62       12.38      2.14 o
   2  13   1        0.95        1.87      1.69 o
   3  13   1        0.63        1.51      1.60 o
   4  13   1       10.04       14.70      2.49 o
   5  13   1       18.71       22.45      3.03 o
   6  13   1       11.10       15.05      2.67 o
   7  13   1       95.39      105.82      6.41 o
   8  13   1        0.58       -0.18      1.60 o
   9  13   1        2.94        4.63      2.14 o
  10  13   1        3.50        1.60      2.23 o
  11  13   1        0.41       -0.27      2.05 o
  12  13   1        1.27       -0.89      2.41 o
   5  14   1        0.42       -0.62      1.60 o
   6  14   1        5.20        6.15      2.32 o
   7  14   1        9.81       17.10      3.12 o
   8  14   1        6.73        9.44      2.85 o
   9  14   1        0.51       -0.89      1.69 o
  10  14   1        1.21        0.53      2.05 o
  -9 -13   2        4.60        8.19      2.76 o
  -8 -13   2        1.91        2.05      2.05 o
  -7 -13   2        5.33        3.38      2.23 o
  -6 -13   2        8.29       12.11      2.94 o
  -5 -13   2        0.00       -1.25      1.69 o
 -12 -12   2        6.92        8.02      2.76 o
 -11 -12   2        0.06        2.23      2.14 o
 -10 -12   2       24.76       31.71      4.01 o
  -9 -12   2       10.91       17.55      3.21 o
  -8 -12   2        1.09       -1.25      1.78 o
  -7 -12   2       28.53       30.46      3.74 o
  -6 -12   2        6.11        4.81      2.05 o
  -5 -12   2        0.48       -0.36      1.43 o
  -4 -12   2        0.38        1.43      1.69 o
  -3 -12   2        0.03       -1.43      1.43 o
  -2 -12   2       27.71       31.62      3.38 o
  -1 -12   2        3.12        7.84      2.14 o
 -12 -11   2        0.82        3.83      2.23 o
 -11 -11   2        6.14        5.97      2.41 o
 -10 -11   2       14.22       10.15      2.67 o
  -9 -11   2        2.62        4.94      1.54 o
  -8 -11   2       20.68       14.65      1.95 o
  -7 -11   2        2.08        2.76      1.78 o
  -6 -11   2       30.40       32.87      3.47 o
  -5 -11   2       33.20       22.54      2.94 o
  -4 -11   2       43.02       53.36      4.19 o
  -3 -11   2        1.38        3.30      1.69 o
  -2 -11   2       46.78       51.66      4.10 o
  -1 -11   2       26.77       23.31      4.41 o
   0 -11   2       14.04       14.94      3.61 o
   1 -11   2        5.44        7.37      2.72 o
 -13 -10   2        0.50       -0.53      1.96 o
 -12 -10   2        0.20       -0.27      1.78 o
 -11 -10   2        0.11       -0.09      1.60 o
 -10 -10   2       17.16       24.14      3.12 o
  -9 -10   2        0.18        0.67      1.10 o
  -8 -10   2       33.44       35.09      2.42 o
  -7 -10   2       43.05       48.82      2.74 o
  -6 -10   2        3.57        2.33      1.16 o
  -5 -10   2        5.55       10.33      2.14 o
  -4 -10   2       16.56       22.45      2.67 o
  -3 -10   2       36.85       38.57      3.82 o
  -2 -10   2        0.19       -0.08      0.97 o
  -1 -10   2       15.69       20.96      1.88 o
   0 -10   2        4.96        5.25      1.47 o
   1 -10   2       32.75       32.13      2.18 o
   2 -10   2        3.60        7.15      1.28 o
   3 -10   2        0.11       -0.36      0.98 o
 -13  -9   2       13.13       13.98      2.67 o
 -12  -9   2       11.78       19.06      2.67 o
 -11  -9   2        6.90        7.34      1.48 o
 -10  -9   2       10.10       11.03      1.54 o
  -9  -9   2       22.94       25.81      1.65 o
  -8  -9   2        0.13       -0.45      0.71 o
  -7  -9   2        4.14        6.20      0.99 o
  -6  -9   2        0.00       -0.39      0.65 o
  -5  -9   2        0.61       -0.47      0.79 o
  -4  -9   2       12.59       16.95      0.93 o
  -3  -9   2       41.95       48.41      1.98 o
  -2  -9   2       10.42       11.47      1.08 o
  -1  -9   2        0.00       -0.04      0.64 o
   0  -9   2        7.11        6.91      1.38 o
   1  -9   2        1.73        1.79      0.92 o
   2  -9   2       18.43       17.07      1.58 o
   3  -9   2        0.76        1.85      0.92 o
   4  -9   2        5.23        5.43      2.14 o
 -14  -8   2        9.05       11.31      2.58 o
 -13  -8   2        5.70        5.77      1.44 o
 -12  -8   2        0.66        0.34      1.09 o
 -11  -8   2        1.53        0.84      0.87 o
 -10  -8   2        7.44        9.21      1.09 o
  -9  -8   2        1.10       -0.31      0.60 o
  -8  -8   2        6.95        6.79      0.79 o
  -7  -8   2        2.27        3.28      0.64 o
  -6  -8   2       54.64       53.41      1.60 o
  -5  -8   2       57.45       60.48      1.65 o
  -4  -8   2       37.02       30.59      1.15 o
  -3  -8   2      414.17      428.24      6.78 o
  -2  -8   2        0.04       -0.41      0.52 o
  -1  -8   2        0.00       -0.12      0.53 o
   0  -8   2       40.09       39.45      1.36 o
   1  -8   2        4.46        5.13      1.38 o
   2  -8   2        1.45        3.14      0.96 o
   3  -8   2        2.48        3.33      1.07 o
   4  -8   2        9.82        9.89      1.12 o
   5  -8   2       14.65       15.50      2.58 o
 -14  -7   2        2.65        3.26      1.83 o
 -13  -7   2        3.23        1.87      1.34 o
 -12  -7   2       21.39       21.49      1.59 o
 -11  -7   2        0.77        1.63      0.74 o
 -10  -7   2       13.36       12.76      1.03 o
  -9  -7   2        1.33       -0.17      0.75 o
  -8  -7   2       13.06       16.51      0.96 o
  -7  -7   2      117.10      113.21      2.34 o
  -6  -7   2        5.04        3.03      0.44 o
  -5  -7   2      198.17      193.51      2.92 o
  -4  -7   2      458.86      403.13      5.26 o
  -3  -7   2       20.04       19.36      0.74 o
  -2  -7   2      492.98      459.49      6.35 o
  -1  -7   2      139.30      126.14      2.44 o
   0  -7   2      131.20      152.18      3.30 o
   1  -7   2       46.37       47.88      1.40 o
   2  -7   2       96.57      102.21      3.96 o
   3  -7   2       42.79       43.28      1.73 o
   4  -7   2       33.97       34.57      1.54 o
   5  -7   2        9.22        6.92      2.72 o
   6  -7   2        0.98       -0.71      1.60 o
 -14  -6   2        0.22       -0.87      0.87 o
 -13  -6   2        0.37       -0.68      0.81 o
 -12  -6   2        2.52        1.50      0.86 o
 -11  -6   2        0.08       -0.61      0.61 o
 -10  -6   2       15.38       14.25      0.87 o
  -9  -6   2       21.19       21.82      0.95 o
  -8  -6   2       21.87       20.11      0.78 o
  -7  -6   2       57.80       63.31      1.35 o
  -6  -6   2      174.17      186.04      2.79 o
  -5  -6   2      211.25      207.59      3.03 o
  -4  -6   2      322.80      347.66      4.59 o
  -3  -6   2      242.79      220.10      4.00 o
  -2  -6   2      180.04      194.29      2.46 o
  -1  -6   2      182.76      172.08      2.38 o
   0  -6   2       11.44       13.75      0.68 o
   1  -6   2       18.48       22.00      0.75 o
   2  -6   2       28.36       27.41      0.86 o
   3  -6   2        0.25       -0.46      0.55 o
   4  -6   2       94.24      104.55      2.79 o
   5  -6   2        0.20        0.12      0.60 o
   6  -6   2        4.41        6.44      1.30 o
   7  -6   2       29.80       29.31      3.03 o
 -14  -5   2        4.73        2.65      1.05 o
 -13  -5   2        1.94        1.71      0.90 o
 -12  -5   2       21.48       22.69      1.29 o
 -11  -5   2        5.38        5.43      0.72 o
 -10  -5   2        9.83       11.57      0.82 o
  -9  -5   2       22.10       21.20      0.93 o
  -8  -5   2      175.20      171.58      2.57 o
  -7  -5   2       20.17       16.86      0.63 o
  -6  -5   2      214.04      222.23      2.68 o
  -5  -5   2       32.77       35.40      0.73 o
  -4  -5   2        0.30        1.44      0.30 o
  -3  -5   2      249.06      288.49      3.36 o
  -2  -5   2      378.83      352.39      3.98 o
  -1  -5   2       12.52       18.86      0.54 o
   0  -5   2      147.49      148.69      1.89 o
   1  -5   2      261.92      255.05      2.96 o
   2  -5   2      122.24      122.84      1.72 o
   3  -5   2       11.35       11.08      0.43 o
   4  -5   2       61.73       63.32      1.71 o
   5  -5   2       47.34       45.47      1.61 o
   6  -5   2       41.54       44.23      2.32 o
   7  -5   2       31.55       34.93      2.20 o
   8  -5   2        2.29        3.03      1.69 o
 -14  -4   2        1.67        1.78      2.05 o
 -13  -4   2        6.09        6.13      0.87 o
 -12  -4   2       17.07       21.89      1.65 o
 -11  -4   2       13.11       13.61      0.91 o
 -10  -4   2        1.20        0.60      0.48 o
  -9  -4   2       15.95       16.73      0.77 o
  -8  -4   2        7.10        7.71      0.50 o
  -7  -4   2       56.96       49.77      0.94 o
  -6  -4   2       29.81       35.40      0.69 o
  -5  -4   2       55.95       73.06      1.03 o
  -4  -4   2       17.99       20.87      0.62 o
  -3  -4   2     2512.89     2625.36     30.73 o
  -2  -4   2       91.34       93.15      1.47 o
  -1  -4   2      347.69      386.75      4.13 o
   0  -4   2       33.47       40.58      0.69 o
   1  -4   2      411.92      425.77      5.81 o
   2  -4   2      149.85      137.22      1.72 o
   3  -4   2        4.33        4.80      0.30 o
   4  -4   2       38.05       34.71      0.93 o
   5  -4   2       39.53       38.23      1.58 o
   6  -4   2       43.59       47.92      2.12 o
   7  -4   2        4.38        6.67      1.13 o
   8  -4   2        3.13        4.27      1.26 o
   9  -4   2        0.46        0.71      1.43 o
 -14  -3   2        3.44        3.30      2.14 o
 -13  -3   2        2.50        0.88      0.95 o
 -12  -3   2        0.02        0.17      0.70 o
 -11  -3   2        5.93        5.78      0.83 o
 -10  -3   2       25.21       25.49      1.05 o
  -9  -3   2        0.45        0.27      0.37 o
  -8  -3   2      309.59      307.21      4.07 o
  -7  -3   2        5.84        7.92      0.43 o
  -6  -3   2       14.30       11.86      0.42 o
  -5  -3   2       17.34       13.06      0.48 o
  -4  -3   2       94.83      104.45      1.28 o
  -3  -3   2       31.17       45.32      0.87 o
  -2  -3   2      785.42      801.67      9.61 o
  -1  -3   2     1447.77     1546.20     14.77 o
   0  -3   2      462.44      502.60      4.75 o
   1  -3   2        3.66        9.09      0.32 o
   2  -3   2        7.49        9.22      0.31 o
   3  -3   2      228.37      222.70      2.54 o
   4  -3   2       24.89       23.86      0.61 o
   5  -3   2      283.69      274.83      3.60 o
   6  -3   2       60.84       60.34      1.27 o
   7  -3   2       10.42        7.81      0.57 o
   8  -3   2       16.71       17.86      1.35 o
   9  -3   2       30.90       33.50      3.65 o
 -13  -2   2        0.46        2.76      1.38 o
 -12  -2   2        5.50        6.51      1.13 o
 -11  -2   2        2.76        3.21      0.57 o
 -10  -2   2        4.07        6.24      0.71 o
  -9  -2   2       60.02       56.71      1.21 o
  -8  -2   2        8.46        8.30      0.55 o
  -7  -2   2       29.01       26.07      0.62 o
  -6  -2   2      262.25      265.85      3.01 o
  -5  -2   2       14.15        8.54      0.48 o
  -4  -2   2       59.48       75.35      1.02 o
  -3  -2   2      397.11      423.65      4.24 o
  -2  -2   2      410.43      446.60      5.91 o
  -1  -2   2      567.01      559.57      5.27 o
   0  -2   2     1634.58     1707.02     14.30 o
   1  -2   2        1.27        3.82      0.18 o
   2  -2   2      161.07      182.83      2.20 o
   3  -2   2        1.80        1.31      0.19 o
   4  -2   2      908.79      896.08      9.14 o
   5  -2   2       57.52       48.35      0.97 o
   6  -2   2       56.99       56.94      1.10 o
   7  -2   2        4.47        4.87      0.61 o
   8  -2   2        0.35        0.61      0.65 o
   9  -2   2        8.31        9.10      1.14 o
  10  -2   2        7.79        8.38      1.43 o
 -13  -1   2        0.00       -0.18      1.87 o
 -12  -1   2       14.28       18.54      1.53 o
 -11  -1   2       29.84       31.22      1.70 o
 -10  -1   2        2.24        1.76      0.62 o
  -9  -1   2       44.86       47.02      1.01 o
  -8  -1   2       37.60       33.99      0.78 o
  -7  -1   2       33.58       29.58      0.62 o
  -6  -1   2       78.77       82.12      1.14 o
  -5  -1   2      528.77      525.22      5.48 o
  -4  -1   2      183.69      204.79      2.41 o
  -3  -1   2       11.49       13.22      0.31 o
  -2  -1   2     1700.70     1749.81     15.09 o
  -1  -1   2       34.94       35.36      0.48 o
   0  -1   2      334.11      339.33      3.39 o
   1  -1   2      118.08      104.17      1.17 o
   2  -1   2      176.94      168.56      2.02 o
   3  -1   2       35.22       33.33      0.59 o
   4  -1   2       12.92       15.75      0.45 o
   5  -1   2        0.84        2.03      0.21 o
   6  -1   2       68.13       65.30      1.19 o
   7  -1   2        2.99        3.38      0.37 o
   8  -1   2       19.42       20.16      0.95 o
   9  -1   2        9.87       12.86      1.39 o
  10  -1   2        0.02        0.59      0.83 o
  11  -1   2        0.00        0.44      1.11 o
  12  -1   2        1.32        0.00      2.05 o
 -12   0   2        1.43        0.36      1.43 o
 -11   0   2       25.36       28.44      1.64 o
 -10   0   2        8.63        5.84      0.81 o
  -9   0   2       12.36       10.28      0.63 o
  -8   0   2       31.29       29.15      1.00 o
  -7   0   2       23.68       18.87      0.66 o
  -6   0   2      298.40      304.79      3.28 o
  -5   0   2      102.67      114.00      1.43 o
  -4   0   2      395.94      396.91      4.41 o
  -3   0   2       49.42       49.81      0.69 o
  -2   0   2      185.95      202.44      2.03 o
  -1   0   2      196.30      188.36      2.04 o
   0   0   2     7428.08     6508.61     90.46 o
   1   0   2      938.79      886.57      9.03 o
   2   0   2      147.32      147.28      1.76 o
   3   0   2      227.04      264.51      2.88 o
   4   0   2      745.73      788.24      8.08 o
   5   0   2        9.19       11.75      0.47 o
   6   0   2        6.32        4.92      0.29 o
   7   0   2        0.37        0.18      0.29 o
   8   0   2       11.56       12.19      0.71 o
   9   0   2        2.88        3.74      0.60 o
  10   0   2        3.97        3.34      0.56 o
  11   0   2       16.41       16.28      1.75 o
  12   0   2        0.00        2.94      1.96 o
 -11   1   2        0.09        0.04      0.94 o
 -10   1   2        3.32        4.07      0.84 o
  -9   1   2        6.56        4.77      0.58 o
  -8   1   2      101.96       99.18      2.22 o
  -7   1   2       44.65       49.16      1.29 o
  -6   1   2      510.55      507.94      7.54 o
  -5   1   2      183.11      177.36      3.52 o
  -4   1   2       47.99       42.95      1.16 o
  -3   1   2      852.72      861.20     14.25 o
  -2   1   2       43.50       59.03      0.96 o
  -1   1   2     6041.96     5269.65     56.41 o
   0   1   2     2895.46     2766.99     27.13 o
   1   1   2      466.27      481.43      5.00 o
   2   1   2      296.93      267.04      2.72 o
   3   1   2      239.24      247.92      2.57 o
   4   1   2       26.88       34.50      0.74 o
   5   1   2      236.66      234.17      3.00 o
   6   1   2        8.13        7.58      0.37 o
   7   1   2       72.88       80.52      1.52 o
   8   1   2        1.85        1.07      0.40 o
   9   1   2        0.29       -0.45      0.45 o
  10   1   2        3.28        3.59      0.66 o
  11   1   2        2.45        2.48      0.98 o
  12   1   2       21.78       21.75      2.12 o
  13   1   2        0.86        2.58      2.23 o
 -11   2   2        1.73        0.98      1.25 o
 -10   2   2        0.90        0.74      0.85 o
  -9   2   2        3.01        4.45      1.11 o
  -8   2   2       49.10       48.44      1.54 o
  -7   2   2       27.22       24.02      0.73 o
  -6   2   2       36.59       37.82      2.38 o
  -5   2   2       50.87       48.68      1.33 o
  -4   2   2      104.34      119.59      3.31 o
  -3   2   2      904.25      963.08     27.52 o
  -2   2   2      373.48      389.12      8.13 o
  -1   2   2     1534.31     1592.69     21.13 o
   0   2   2     7032.57     6091.13     59.39 o
   1   2   2       79.03       88.02      0.93 o
   2   2   2     3926.01     3877.11     39.07 o
   3   2   2      674.57      691.66      6.84 o
   4   2   2     1181.97     1202.99     13.06 o
   5   2   2      216.96      248.27      2.98 o
   6   2   2      178.51      172.46      2.38 o
   7   2   2        0.06        0.18      0.22 o
   8   2   2      274.03      247.36      4.06 o
   9   2   2       20.12       13.65      0.79 o
  10   2   2        1.40        1.46      0.59 o
  11   2   2       11.04        8.35      0.86 o
  12   2   2       52.63       52.49      4.32 o
  13   2   2        6.72        7.93      2.49 o
 -10   3   2       12.40       14.70      1.69 o
  -9   3   2        4.95        5.36      0.70 o
  -8   3   2        0.06        0.09      0.59 o
  -7   3   2       40.17       35.35      1.18 o
  -6   3   2       47.57       42.10      1.71 o
  -5   3   2        4.92        4.94      0.85 o
  -4   3   2        0.28        0.38      0.25 o
  -3   3   2       54.63       58.37      1.83 o
  -2   3   2     1076.41     1195.89     17.58 o
  -1   3   2      995.46      980.63     11.91 o
   0   3   2      361.19      346.66      4.09 o
   1   3   2       16.31       26.29      0.44 o
   2   3   2      145.68      139.19      1.72 o
   3   3   2      289.88      316.30      3.70 o
   4   3   2      683.85      734.06      7.67 o
   5   3   2        0.85        0.05      0.20 o
   6   3   2      183.28      185.52      2.26 o
   7   3   2       39.68       39.47      0.84 o
   8   3   2       10.24        8.44      0.63 o
   9   3   2       16.88       19.01      0.98 o
  10   3   2        7.39        8.85      0.85 o
  11   3   2        8.96        8.39      0.93 o
  12   3   2       33.17       45.81      1.99 o
  13   3   2        6.52        5.55      0.96 o
  -9   4   2        0.01        0.19      0.79 o
  -8   4   2        1.13        1.39      0.53 o
  -7   4   2        1.15        0.64      0.42 o
  -6   4   2       29.40       28.69      1.64 o
  -5   4   2      203.11      197.12     16.43 o
  -4   4   2      103.80      103.31      2.80 o
  -3   4   2       37.87       43.51      1.45 o
  -2   4   2      135.59      139.57      2.00 o
  -1   4   2       84.32      102.02      1.47 o
   0   4   2     4317.59     4243.69     42.00 o
   1   4   2      234.73      235.94      2.61 o
   2   4   2      156.61      187.38      2.14 o
   3   4   2      174.50      184.37      2.17 o
   4   4   2       49.12       50.15      1.03 o
   5   4   2      490.00      506.02      6.22 o
   6   4   2       15.91       17.61      0.70 o
   7   4   2       60.18       63.58      1.31 o
   8   4   2       65.52       65.76      1.46 o
   9   4   2        3.89        2.06      0.66 o
  10   4   2       37.01       40.66      1.74 o
  11   4   2        8.31        9.81      1.08 o
  12   4   2        9.40       11.06      1.03 o
  13   4   2       24.94       30.89      3.74 o
  14   4   2        0.11        0.19      0.94 o
  -9   5   2       12.39       10.60      1.51 o
  -8   5   2        7.42        8.06      1.35 o
  -7   5   2       10.64       11.33      1.43 o
  -6   5   2        0.74        0.52      0.44 o
  -5   5   2        0.57        1.94      0.49 o
  -4   5   2       44.12       38.38      1.22 o
  -3   5   2      422.31      404.72      7.67 o
  -2   5   2       45.12       56.86      1.08 o
  -1   5   2      542.08      606.22      8.53 o
   0   5   2       17.53       25.35      0.48 o
   1   5   2        4.85        2.23      0.34 o
   2   5   2       12.11       17.13      0.47 o
   3   5   2     1449.82     1466.41     17.03 o
   4   5   2       78.06       78.51      1.16 o
   5   5   2      536.80      540.70      6.70 o
   6   5   2       28.44       17.67      0.65 o
   7   5   2       83.97       95.27      1.66 o
   8   5   2       31.49       26.34      0.94 o
   9   5   2       63.31       56.20      2.02 o
  10   5   2       11.02       13.27      0.98 o
  11   5   2        0.35        0.60      0.56 o
  12   5   2       36.76       40.06      1.71 o
  13   5   2        0.56       -0.31      0.75 o
  14   5   2        0.03       -0.29      0.93 o
  -8   6   2        0.15        0.98      1.07 o
  -7   6   2        7.60        9.26      1.34 o
  -6   6   2        0.01       -0.38      0.44 o
  -5   6   2       17.82       16.30      1.04 o
  -4   6   2      173.13      149.69      4.03 o
  -3   6   2        1.24        2.31      0.53 o
  -2   6   2        4.51        3.44      0.35 o
  -1   6   2       51.75       56.51      1.17 o
   0   6   2      762.56      800.78      8.80 o
   1   6   2       14.84       17.85      0.46 o
   2   6   2      627.97      655.21      6.94 o
   3   6   2       66.74       73.86      1.30 o
   4   6   2      565.17      606.82      6.94 o
   5   6   2       46.85       62.52      1.19 o
   6   6   2       70.62       75.46      2.15 o
   7   6   2      182.43      175.58      2.64 o
   8   6   2      125.44      122.30      2.25 o
   9   6   2      110.55      100.15      2.04 o
  10   6   2        1.35        2.07      0.61 o
  11   6   2       13.27       15.25      1.16 o
  12   6   2       25.29       23.22      1.53 o
  13   6   2        1.10        0.35      0.78 o
  14   6   2        4.54        2.35      1.47 o
  -7   7   2        7.71        6.86      1.43 o
  -6   7   2        6.00        4.90      1.25 o
  -5   7   2        7.91        6.47      0.88 o
  -4   7   2        4.54        7.98      1.34 o
  -3   7   2       68.78       64.35      2.30 o
  -2   7   2        4.96        5.27      0.44 o
  -1   7   2        5.74        6.81      0.64 o
   0   7   2        5.29        6.13      0.39 o
   1   7   2      230.22      238.81      3.14 o
   2   7   2       45.19       42.28      0.88 o
   3   7   2       63.51       65.01      1.24 o
   4   7   2       64.27       75.07      1.27 o
   5   7   2        5.13        4.65      0.39 o
   6   7   2       68.60       71.80      1.39 o
   7   7   2      311.41      300.16      4.89 o
   8   7   2      122.00      119.50      2.80 o
   9   7   2        5.55        5.01      0.67 o
  10   7   2        6.48        9.81      0.95 o
  11   7   2        0.21       -0.05      0.65 o
  12   7   2        1.72        1.16      0.67 o
  13   7   2        3.79        3.31      1.49 o
  14   7   2        1.97        0.84      1.26 o
  -6   8   2       61.57       66.27      3.92 o
  -5   8   2        0.15       -0.53      1.07 o
  -4   8   2       46.27       49.17      3.03 o
  -3   8   2       26.08       31.00      2.41 o
  -2   8   2        7.03        6.33      1.09 o
  -1   8   2       66.64       64.41      1.91 o
   0   8   2      163.72      144.47      2.47 o
   1   8   2      329.94      315.00      4.86 o
   2   8   2        2.70        5.54      0.37 o
   3   8   2       42.00       39.01      1.17 o
   4   8   2      177.76      186.87      2.93 o
   5   8   2        0.10       -0.29      0.29 o
   6   8   2       50.82       44.71      1.18 o
   7   8   2       94.40       85.18      1.96 o
   8   8   2       29.76       23.58      1.17 o
   9   8   2        1.11        0.37      0.53 o
  10   8   2       45.76       48.49      2.07 o
  11   8   2        8.36        8.73      1.15 o
  12   8   2        3.26        1.75      0.99 o
  13   8   2       33.22       32.83      2.42 o
  14   8   2        3.97        4.16      1.47 o
  -5   9   2        0.48        0.45      1.34 o
  -4   9   2        1.42        2.05      1.34 o
  -3   9   2        3.54        6.95      1.60 o
  -2   9   2       13.92       13.70      0.76 o
  -1   9   2       80.53       76.15      2.71 o
   0   9   2       57.72       59.68      1.70 o
   1   9   2       36.28       33.37      1.13 o
   2   9   2       85.52       80.26      1.99 o
   3   9   2       78.62       61.77      1.56 o
   4   9   2        4.09        2.43      0.63 o
   5   9   2      477.67      437.02      7.08 o
   6   9   2       77.20       68.01      1.79 o
   7   9   2       40.47       34.52      1.53 o
   8   9   2        2.82        1.88      0.69 o
   9   9   2        3.97        3.12      0.80 o
  10   9   2       29.01       26.87      1.56 o
  11   9   2       13.35       13.24      1.31 o
  12   9   2       18.75       16.01      2.58 o
  13   9   2        4.68        3.37      2.27 o
  14   9   2        0.76        1.51      1.42 o
  -4  10   2        0.93        0.00      1.51 o
  -3  10   2        5.74        5.97      1.69 o
  -2  10   2        7.07        6.10      0.98 o
  -1  10   2        0.97        0.91      0.72 o
   0  10   2        3.94        2.50      0.98 o
   1  10   2       34.29       34.66      1.44 o
   2  10   2       92.31       98.37      2.35 o
   3  10   2       45.28       45.00      1.54 o
   4  10   2        9.95       11.70      1.58 o
   5  10   2       87.88       79.70      3.18 o
   6  10   2        3.37        1.07      0.88 o
   7  10   2       16.14       15.74      1.57 o
   8  10   2        5.28        4.39      1.13 o
   9  10   2        3.18        3.21      1.13 o
  10  10   2       32.54       30.81      2.41 o
  11  10   2        0.06       -0.60      1.03 o
  12  10   2        6.70        6.43      1.60 o
  13  10   2        0.15       -1.19      1.19 o
  14  10   2        0.13       -1.43      1.87 o
  -2  11   2        4.86        3.47      1.78 o
  -1  11   2        1.17        0.33      0.62 o
   0  11   2        4.73        3.87      1.02 o
   1  11   2        8.49        7.67      1.56 o
   2  11   2        5.83        8.58      1.30 o
   3  11   2        1.02        1.06      0.90 o
   4  11   2        1.10        1.62      0.74 o
   5  11   2        0.01       -0.04      0.65 o
   6  11   2       25.16       20.40      2.58 o
   7  11   2       32.50       27.88      2.27 o
   8  11   2        4.83        3.54      1.51 o
   9  11   2       21.23       19.93      1.92 o
  10  11   2       15.71       17.28      1.48 o
  11  11   2        0.01       -0.36      1.09 o
  12  11   2       18.51       19.49      2.03 o
  13  11   2        6.00        8.36      1.76 o
  14  11   2        0.34        1.51      2.14 o
  -1  12   2        3.95        5.69      1.34 o
   0  12   2        0.09       -0.69      0.69 o
   1  12   2       19.23       24.24      2.54 o
   2  12   2        0.04        0.53      1.07 o
   3  12   2       46.55       48.61      2.70 o
   4  12   2        9.42        7.93      1.47 o
   5  12   2        0.93       -0.62      1.34 o
   6  12   2        5.50        1.16      1.51 o
   7  12   2        2.40       -0.09      1.34 o
   8  12   2        8.94        8.37      2.23 o
   9  12   2        2.10        3.48      1.32 o
  10  12   2        0.31       -0.23      1.10 o
  11  12   2        0.10       -1.78      1.87 o
  12  12   2        0.47        0.71      1.87 o
  13  12   2        0.02        0.80      2.32 o
   0  13   2       29.22       36.25      2.85 o
   1  13   2        2.61        1.21      1.24 o
   2  13   2        5.27        4.63      1.43 o
   3  13   2       14.97       20.75      2.67 o
   4  13   2        1.21       -0.36      1.43 o
   5  13   2       65.19       73.75      5.08 o
   6  13   2       62.60       70.81      4.99 o
   7  13   2        4.65        4.36      1.96 o
   8  13   2       12.53       15.23      2.76 o
   9  13   2        2.58        5.88      2.23 o
  10  13   2       22.05       25.56      3.56 o
  11  13   2        0.32        0.27      2.32 o
  12  13   2       13.03       13.63      3.21 o
   4  14   2        0.78        1.16      1.69 o
   5  14   2        6.24        5.97      2.23 o
   6  14   2        1.86       -0.09      1.69 o
   7  14   2        4.06        1.96      1.96 o
   8  14   2       52.08       63.69      5.17 o
   9  14   2       30.53       40.62      4.36 o
  10  14   2        5.72        9.44      2.67 o
  -9 -13   3        1.60        2.76      2.49 o
  -8 -13   3        0.75       -1.87      1.87 o
  -7 -13   3        4.30        1.87      2.49 o
  -6 -13   3        0.03        0.71      2.23 o
 -11 -12   3        1.15        3.56      2.49 o
 -10 -12   3        2.12        3.74      2.49 o
  -9 -12   3        1.60        1.43      2.05 o
  -8 -12   3        3.02        0.71      2.05 o
  -7 -12   3       18.60       19.60      3.21 o
  -6 -12   3        0.03        0.36      1.78 o
  -5 -12   3        8.82       14.52      2.85 o
  -4 -12   3        4.88        3.12      1.96 o
  -3 -12   3       21.09       23.34      3.21 o
  -2 -12   3        0.00       -0.09      1.60 o
 -12 -11   3       16.99       15.32      3.03 o
 -11 -11   3        7.15        7.13      2.49 o
 -10 -11   3       26.72       33.23      3.92 o
  -9 -11   3       55.39       64.50      3.53 o
  -8 -11   3        2.38        2.14      1.34 o
  -7 -11   3        0.10        0.09      1.60 o
  -6 -11   3       56.38       55.67      4.45 o
  -5 -11   3        1.93        2.05      1.78 o
  -4 -11   3        2.73        1.43      1.78 o
  -3 -11   3       16.02       14.52      2.58 o
  -2 -11   3       17.41       19.86      2.85 o
  -1 -11   3        4.94        5.43      1.87 o
   0 -11   3       24.58       25.65      2.94 o
 -13 -10   3        0.52        0.45      2.05 o
 -12 -10   3        0.13       -0.89      1.78 o
 -11 -10   3        5.54        7.30      2.41 o
 -10 -10   3        0.09        0.80      1.69 o
  -9 -10   3       58.22       60.87      3.31 o
  -8 -10   3        3.40        5.28      1.43 o
  -7 -10   3       13.19       14.36      1.76 o
  -6 -10   3        7.84        9.70      2.54 o
  -5 -10   3       24.45       26.01      3.03 o
  -4 -10   3        7.44        5.52      1.87 o
  -3 -10   3       22.30       30.37      3.12 o
  -2 -10   3        3.01        2.58      1.60 o
  -1 -10   3       29.75       28.66      2.23 o
   0 -10   3       13.58       11.84      1.69 o
   1 -10   3        3.44        2.49      1.24 o
   2 -10   3        2.87        2.90      1.28 o
   3 -10   3        3.81        4.10      1.43 o
 -13  -9   3        0.02        1.51      1.96 o
 -12  -9   3        0.19        0.09      1.60 o
 -11  -9   3        3.68        1.85      3.12 o
 -10  -9   3        0.67       -0.76      1.47 o
  -9  -9   3        2.71        2.27      1.16 o
  -8  -9   3       58.23       58.42      2.42 o
  -7  -9   3       13.88       13.52      1.32 o
  -6  -9   3       10.59        7.34      1.04 o
  -5  -9   3        3.89        7.43      0.99 o
  -4  -9   3        2.79        4.97      0.89 o
  -3  -9   3       18.05       18.24      1.38 o
  -2  -9   3        2.99        4.35      0.93 o
  -1  -9   3        4.36        3.68      1.16 o
   0  -9   3        7.08        8.85      1.34 o
   1  -9   3        2.01        2.09      1.05 o
   2  -9   3       24.19       18.97      1.83 o
   3  -9   3        9.72       10.07      1.37 o
 -13  -8   3        8.26       10.95      1.61 o
 -12  -8   3       17.22       18.62      1.83 o
 -11  -8   3        1.15        1.16      0.90 o
 -10  -8   3       89.62       90.18      3.22 o
  -9  -8   3        6.41        6.42      0.95 o
  -8  -8   3        1.61        0.22      0.72 o
  -7  -8   3       16.18       14.93      1.27 o
  -6  -8   3       15.30       12.69      1.16 o
  -5  -8   3        5.55        1.80      0.74 o
  -4  -8   3       13.46       12.30      0.90 o
  -3  -8   3        6.74        4.62      0.74 o
  -2  -8   3       42.64       40.23      1.79 o
  -1  -8   3       28.40       25.16      1.81 o
   0  -8   3        9.00        9.82      0.98 o
   1  -8   3       14.05       17.16      1.58 o
   2  -8   3        3.27        5.58      1.13 o
   3  -8   3       25.66       24.04      1.92 o
   4  -8   3        1.37       -0.17      0.82 o
   5  -8   3        0.90       -0.09      1.87 o
 -14  -7   3       11.33       14.25      2.76 o
 -13  -7   3        2.09        1.72      1.22 o
 -12  -7   3        6.01        6.73      1.39 o
 -11  -7   3       29.39       30.97      1.87 o
 -10  -7   3       25.09       23.28      1.31 o
  -9  -7   3       62.83       64.48      2.01 o
  -8  -7   3        3.91        1.68      0.58 o
  -7  -7   3      360.96      331.43      5.36 o
  -6  -7   3       27.66       27.23      1.10 o
  -5  -7   3      243.40      212.39      3.06 o
  -4  -7   3        2.48        4.72      0.58 o
  -3  -7   3       46.82       39.34      1.23 o
  -2  -7   3       24.15       33.60      1.18 o
  -1  -7   3       54.95       51.30      1.43 o
   0  -7   3       56.65       58.57      1.68 o
   1  -7   3      143.42      126.00      2.71 o
   2  -7   3       66.76       66.13      2.20 o
   3  -7   3       60.49       59.99      2.99 o
   4  -7   3       13.22       13.53      1.12 o
   5  -7   3        1.67        0.55      0.67 o
   6  -7   3       15.78       13.18      2.49 o
 -14  -6   3        2.56        2.29      1.07 o
 -13  -6   3       11.27        8.70      1.24 o
 -12  -6   3       10.70       10.58      1.19 o
 -11  -6   3        0.06        0.34      0.67 o
 -10  -6   3        1.00        0.97      0.64 o
  -9  -6   3       13.29       15.31      1.03 o
  -8  -6   3       16.14       12.84      0.66 o
  -7  -6   3      240.04      225.23      3.12 o
  -6  -6   3      414.09      369.24      5.71 o
  -5  -6   3       16.34       20.62      0.70 o
  -4  -6   3       53.61       52.95      1.01 o
  -3  -6   3        3.37        6.11      0.41 o
  -2  -6   3        0.68        1.44      0.31 o
  -1  -6   3        0.33        2.44      0.46 o
   0  -6   3      792.01      728.33      9.35 o
   1  -6   3       10.79       14.21      0.71 o
   2  -6   3       30.22       29.11      1.39 o
   3  -6   3       30.88       40.40      1.66 o
   4  -6   3        5.06        4.08      0.82 o
   5  -6   3        1.03        0.53      0.62 o
   6  -6   3       89.02       87.67      3.65 o
   7  -6   3        0.40        0.89      1.78 o
 -14  -5   3        6.24        7.50      2.40 o
 -13  -5   3        2.96        2.44      0.94 o
 -12  -5   3        5.77        4.92      0.98 o
 -11  -5   3        2.90        3.38      0.67 o
 -10  -5   3       33.98       33.50      1.23 o
  -9  -5   3       21.04       17.61      1.08 o
  -8  -5   3       30.79       29.99      1.24 o
  -7  -5   3        7.45        8.20      0.48 o
  -6  -5   3       89.64       93.22      1.36 o
  -5  -5   3        3.29        2.82      0.47 o
  -4  -5   3       92.97      106.09      1.69 o
  -3  -5   3      110.04      125.53      2.44 o
  -2  -5   3      167.23      165.24      2.29 o
  -1  -5   3      106.70      108.16      1.50 o
   0  -5   3      161.96      156.11      2.28 o
   1  -5   3        2.88        3.40      0.38 o
   2  -5   3       23.76       21.66      0.76 o
   3  -5   3      475.19      476.44      6.28 o
   4  -5   3       71.41       74.36      2.22 o
   5  -5   3       69.42       73.28      2.28 o
   6  -5   3        8.37        9.25      0.84 o
   7  -5   3       13.36       18.33      1.86 o
   8  -5   3        9.44        7.13      2.23 o
 -14  -4   3        0.27        1.51      2.05 o
 -13  -4   3        4.56        5.47      0.93 o
 -12  -4   3        0.65        0.18      0.64 o
 -11  -4   3        1.69        1.96      0.58 o
 -10  -4   3       43.48       42.99      1.35 o
  -9  -4   3       34.47       35.20      1.17 o
  -8  -4   3      390.75      389.45      5.38 o
  -7  -4   3       57.17       55.11      1.06 o
  -6  -4   3       48.37       55.16      1.01 o
  -5  -4   3      127.82      141.93      1.90 o
  -4  -4   3      167.90      151.49      2.33 o
  -3  -4   3       20.72       30.71      0.65 o
  -2  -4   3      274.23      318.51      3.88 o
  -1  -4   3       25.08       30.75      0.63 o
   0  -4   3       45.64       42.66      0.79 o
   1  -4   3       20.29       17.42      0.52 o
   2  -4   3      217.76      208.82      2.85 o
   3  -4   3      179.74      177.74      2.71 o
   4  -4   3       79.29       71.60      1.23 o
   5  -4   3       82.69       80.60      2.30 o
   6  -4   3       23.18       26.50      3.22 o
   7  -4   3        0.20       -0.02      0.46 o
   8  -4   3        7.61        6.04      2.98 o
 -14  -3   3        0.10        1.87      2.14 o
 -13  -3   3        2.16        2.05      1.05 o
 -12  -3   3        9.79       11.88      0.93 o
 -11  -3   3        3.67        6.48      0.71 o
 -10  -3   3        4.87        5.13      0.62 o
  -9  -3   3       32.96       32.48      1.02 o
  -8  -3   3       45.57       44.69      1.05 o
  -7  -3   3      344.82      347.38      4.17 o
  -6  -3   3       47.66       45.22      0.83 o
  -5  -3   3        0.11       -0.14      0.17 o
  -4  -3   3       65.18       80.20      1.06 o
  -3  -3   3        5.75        7.54      0.34 o
  -2  -3   3      965.57     1088.44     12.06 o
  -1  -3   3       36.91       33.18      0.61 o
   0  -3   3      119.63      119.07      1.45 o
   1  -3   3      244.81      221.03      2.29 o
   2  -3   3        2.76        1.80      0.22 o
   3  -3   3      187.32      194.03      2.32 o
   4  -3   3        7.01        4.80      0.36 o
   5  -3   3       25.55       24.95      0.85 o
   6  -3   3       35.39       30.56      1.18 o
   7  -3   3       20.86       21.47      1.79 o
   8  -3   3        0.06       -0.15      0.77 o
   9  -3   3       12.38       12.29      2.05 o
 -13  -2   3        0.16       -0.27      1.19 o
 -12  -2   3        6.41        6.77      1.26 o
 -11  -2   3        5.34        7.93      0.75 o
 -10  -2   3       28.62       29.67      1.39 o
  -9  -2   3        9.44        9.58      0.56 o
  -8  -2   3        5.08        5.17      0.39 o
  -7  -2   3        4.75        5.36      0.34 o
  -6  -2   3        3.09        2.05      0.24 o
  -5  -2   3        0.48       -0.04      0.17 o
  -4  -2   3       10.69       14.42      0.36 o
  -3  -2   3      137.46      157.52      1.87 o
  -2  -2   3      105.65      100.52      1.61 o
  -1  -2   3     1654.06     1694.63     16.51 o
   0  -2   3       42.78       54.90      0.72 o
   1  -2   3       11.70       11.98      0.34 o
   2  -2   3      134.70      135.29      1.68 o
   3  -2   3        5.08        4.25      0.29 o
   4  -2   3      189.43      188.17      2.26 o
   5  -2   3      293.26      276.03      3.34 o
   6  -2   3        0.00       -0.02      0.36 o
   7  -2   3       32.79       32.63      1.78 o
   8  -2   3        0.01        0.12      0.46 o
   9  -2   3        0.00        0.22      0.85 o
  10  -2   3       34.86       30.99      4.59 o
 -12  -1   3       19.37       22.37      2.10 o
 -11  -1   3       15.29       17.99      1.36 o
 -10  -1   3       12.16       13.23      0.99 o
  -9  -1   3       11.89       12.92      0.55 o
  -8  -1   3       87.05       89.78      1.71 o
  -7  -1   3       25.06       24.98      0.61 o
  -6  -1   3       19.36       19.77      0.52 o
  -5  -1   3       43.80       46.55      0.80 o
  -4  -1   3       26.91       21.20      0.47 o
  -3  -1   3      230.57      236.43      2.51 o
  -2  -1   3       12.21       10.54      0.24 o
  -1  -1   3      158.83      148.97      2.03 o
   0  -1   3     4032.66     3857.64     41.66 o
   1  -1   3       88.60       97.10      1.15 o
   2  -1   3      563.83      610.66      6.35 o
   3  -1   3      507.54      517.98      6.18 o
   4  -1   3       86.57       82.55      1.23 o
   5  -1   3        0.26        0.19      0.20 o
   6  -1   3      289.48      273.86      3.14 o
   7  -1   3       43.12       39.38      1.08 o
   8  -1   3       19.03       17.36      0.97 o
   9  -1   3       14.14       15.92      0.96 o
  10  -1   3       41.88       46.50      2.14 o
  11  -1   3        2.54        3.43      1.32 o
 -12   0   3       12.55       10.24      1.96 o
 -11   0   3        4.21        4.88      1.01 o
 -10   0   3        5.68        5.13      0.79 o
  -9   0   3        1.03        1.80      0.47 o
  -8   0   3      152.74      145.49      2.68 o
  -7   0   3      222.46      211.69      2.82 o
  -6   0   3       69.15       73.65      1.01 o
  -5   0   3       12.00       10.79      0.33 o
  -4   0   3      121.94      114.10      1.44 o
  -3   0   3      139.45      131.07      1.43 o
  -2   0   3      208.92      190.70      2.22 o
  -1   0   3      205.29      206.06      1.95 o
   0   0   3        0.00        0.63      0.19 o
   1   0   3     1516.73     1513.16     16.30 o
   2   0   3      217.71      254.01      2.97 o
   3   0   3      277.11      291.23      3.19 o
   4   0   3       53.52       65.87      1.08 o
   5   0   3      154.09      132.91      1.68 o
   6   0   3      115.64      114.22      1.63 o
   7   0   3       32.37       34.37      1.20 o
   8   0   3        1.95        1.23      0.48 o
   9   0   3       14.77       17.29      1.01 o
  10   0   3        2.11        1.02      0.84 o
  11   0   3        4.78        2.95      1.20 o
  12   0   3        2.73        2.58      2.05 o
 -11   1   3        1.56        0.67      0.94 o
 -10   1   3        8.08        8.96      0.86 o
  -9   1   3       69.99       59.77      1.81 o
  -8   1   3        8.08        7.24      0.54 o
  -7   1   3       97.86       89.57      2.04 o
  -6   1   3       44.16       50.24      1.11 o
  -5   1   3      123.32      164.58      3.56 o
  -4   1   3     1104.19     1214.39     18.10 o
  -3   1   3       73.64       95.94      1.75 o
  -2   1   3       29.10       37.41      0.98 o
  -1   1   3     1347.21     1373.73     13.75 o
   0   1   3     2544.54     2635.24     23.11 o
   1   1   3      567.89      552.71      5.00 o
   2   1   3        0.83       -0.11      0.14 o
   3   1   3       17.93       16.92      0.42 o
   4   1   3      423.79      473.26      4.56 o
   5   1   3        0.35        0.42      0.18 o
   6   1   3        3.37        3.39      0.39 o
   7   1   3       85.14       77.58      1.37 o
   8   1   3       40.22       41.65      1.25 o
   9   1   3       29.92       32.56      1.31 o
  10   1   3        4.69        6.06      1.26 o
  11   1   3       23.20       27.27      2.05 o
  12   1   3        0.31       -0.49      1.16 o
 -11   2   3        7.72        5.52      1.43 o
 -10   2   3       12.12       11.34      1.60 o
  -9   2   3        2.50        2.16      0.50 o
  -8   2   3       12.02       10.96      1.22 o
  -7   2   3        4.73        5.05      0.43 o
  -6   2   3        0.61       -0.45      0.80 o
  -5   2   3      243.32      243.62      7.39 o
  -4   2   3      678.74      679.82     20.04 o
  -3   2   3      100.02      123.70      3.27 o
  -2   2   3      170.48      208.03      3.86 o
  -1   2   3       80.54       81.56      1.25 o
   0   2   3      517.13      484.26      5.06 o
   1   2   3     1088.35     1127.22     10.40 o
   2   2   3       24.31       27.75      0.50 o
   3   2   3      551.96      573.08      6.33 o
   4   2   3        4.49        4.89      0.26 o
   5   2   3        1.57        2.17      0.24 o
   6   2   3       73.74       69.48      1.32 o
   7   2   3       93.36      102.73      1.69 o
   8   2   3       38.37       34.05      1.03 o
   9   2   3       46.93       43.31      1.67 o
  10   2   3       23.81       28.66      2.52 o
  11   2   3        1.09        1.04      0.64 o
  12   2   3       19.31       23.96      1.66 o
  13   2   3        0.35       -1.51      1.78 o
 -10   3   3        1.31        0.18      0.89 o
  -9   3   3        0.73        0.40      0.45 o
  -8   3   3        6.25        5.78      0.51 o
  -7   3   3        6.01        5.80      0.64 o
  -6   3   3       20.65       14.16      1.78 o
  -5   3   3       14.41       14.61      1.69 o
  -4   3   3      433.23      430.86     13.36 o
  -3   3   3      210.97      188.57      6.41 o
  -2   3   3       15.47       18.18      2.98 o
  -1   3   3      422.56      443.39      5.52 o
   0   3   3     3367.79     3325.30     35.58 o
   1   3   3      947.77      939.19      9.17 o
   2   3   3     1007.74     1056.90     11.49 o
   3   3   3      322.98      306.93      3.61 o
   4   3   3      114.76      112.09      1.65 o
   5   3   3      148.12      175.21      2.27 o
   6   3   3       21.66       25.90      0.66 o
   7   3   3        2.36        2.50      0.32 o
   8   3   3      131.95       97.28      1.97 o
   9   3   3       18.61       14.58      1.09 o
  10   3   3       13.27       16.38      1.05 o
  11   3   3       12.19       11.73      1.03 o
  12   3   3       56.85       69.07      2.54 o
  13   3   3       21.65       21.41      4.34 o
 -10   4   3        1.89        1.96      1.07 o
  -9   4   3        3.40        3.93      0.66 o
  -8   4   3        0.52        0.90      0.40 o
  -7   4   3        0.69        0.69      0.33 o
  -6   4   3        0.99        1.07      1.16 o
  -4   4   3        1.51        3.71      0.49 o
  -3   4   3      120.88      113.96      2.85 o
  -2   4   3        0.45        0.36      0.27 o
  -1   4   3       88.35      123.34      1.70 o
   0   4   3        2.60        2.24      0.16 o
   1   4   3      220.93      203.03      2.26 o
   2   4   3        0.86        0.42      0.13 o
   3   4   3      186.07      161.19      1.95 o
   4   4   3        1.29        1.85      0.24 o
   5   4   3      538.35      550.97      6.31 o
   6   4   3       28.19       22.10      0.66 o
   7   4   3       28.59       23.46      0.75 o
   8   4   3       44.06       51.04      1.24 o
   9   4   3        0.43        0.79      0.64 o
  10   4   3       27.29       26.04      2.63 o
  11   4   3        1.99        1.50      0.66 o
  12   4   3        2.42        3.52      0.86 o
  13   4   3        0.28       -0.53      0.82 o
  14   4   3        0.14       -0.70      0.93 o
  -9   5   3        8.54       10.07      1.34 o
  -8   5   3       24.97       23.40      1.14 o
  -7   5   3        0.22        0.19      0.37 o
  -6   5   3       26.76       26.27      0.96 o
  -5   5   3      455.60      435.92     16.46 o
  -4   5   3      209.78      253.51      8.37 o
  -3   5   3        2.13        1.59      0.31 o
  -2   5   3      158.57      175.73      3.41 o
  -1   5   3      757.62      821.46      9.54 o
   0   5   3       27.63       39.63      0.65 o
   1   5   3       15.81       13.89      0.50 o
   2   5   3      229.51      242.07      2.77 o
   3   5   3        0.94        0.36      0.14 o
   4   5   3        0.26       -0.10      0.19 o
   5   5   3       88.38       90.09      1.92 o
   6   5   3      311.30      331.29      4.07 o
   7   5   3        4.02        3.33      0.41 o
   8   5   3      140.68      131.32      2.31 o
   9   5   3       12.50       15.54      0.94 o
  10   5   3        9.14        7.98      1.00 o
  11   5   3        2.86        3.01      1.17 o
  12   5   3        2.58        2.05      0.99 o
  13   5   3       23.53       28.09      2.09 o
  14   5   3        0.02        0.26      0.98 o
  -8   6   3       15.34       16.48      1.60 o
  -7   6   3        9.39       11.54      1.25 o
  -6   6   3       28.49       24.13      1.83 o
  -5   6   3       21.09       21.34      1.07 o
  -4   6   3       15.92       13.52      1.29 o
  -3   6   3        0.41       -0.18      0.38 o
  -2   6   3      208.70      210.49      3.50 o
  -1   6   3       31.97       31.09      0.71 o
   0   6   3      968.14     1028.45     10.51 o
   1   6   3       85.72       89.94      1.50 o
   2   6   3       25.60       17.97      0.52 o
   3   6   3        2.10        2.06      0.26 o
   4   6   3        8.48       13.57      0.46 o
   5   6   3       71.38       73.33      1.32 o
   6   6   3       19.33       18.85      0.87 o
   7   6   3       78.05       69.90      1.75 o
   8   6   3      177.20      181.67      3.01 o
   9   6   3        4.09        3.64      0.52 o
  10   6   3        6.60        4.33      0.74 o
  11   6   3        0.24        0.53      0.64 o
  12   6   3       12.19       12.68      1.34 o
  13   6   3       24.19       24.07      2.10 o
  14   6   3        0.46       -0.42      1.29 o
  -7   7   3       43.20       42.22      2.58 o
  -6   7   3        0.84        1.83      0.63 o
  -5   7   3        6.73        8.12      1.02 o
  -4   7   3       57.14       54.08      1.95 o
  -3   7   3       14.50       18.25      2.09 o
  -2   7   3        8.41        8.41      0.45 o
  -1   7   3      128.27      118.28      2.58 o
   0   7   3       68.26       71.50      1.08 o
   1   7   3       13.06       11.01      0.40 o
   2   7   3        0.82        0.71      0.26 o
   3   7   3      136.58      129.74      1.87 o
   4   7   3      143.02      166.11      2.25 o
   5   7   3       35.71       41.95      0.94 o
   6   7   3       26.32       29.36      0.85 o
   7   7   3       11.34        9.51      1.00 o
   8   7   3      187.67      176.04      3.00 o
   9   7   3       10.34       10.64      0.73 o
  10   7   3       11.64       10.48      1.02 o
  11   7   3        8.57        7.62      0.94 o
  12   7   3        7.22        7.56      1.04 o
  13   7   3       19.39       20.87      1.62 o
  14   7   3       12.99       13.51      1.90 o
  -6   8   3        0.72       -0.45      0.98 o
  -5   8   3        0.25        1.34      1.07 o
  -4   8   3       41.81       43.29      2.76 o
  -3   8   3       16.54       18.62      1.26 o
  -2   8   3        5.63        6.44      0.58 o
  -1   8   3        0.13        0.21      0.40 o
   0   8   3        1.76        1.06      0.27 o
   1   8   3       26.40       21.89      0.67 o
   2   8   3      111.65      107.52      1.91 o
   3   8   3      177.98      187.86      2.97 o
   4   8   3        0.22        0.14      0.32 o
   5   8   3        0.92        1.18      0.32 o
   6   8   3        1.74        0.60      0.32 o
   7   8   3       61.17       56.66      1.52 o
   8   8   3       87.83       77.57      2.16 o
   9   8   3       17.70       16.44      1.35 o
  10   8   3        0.00       -0.25      0.70 o
  11   8   3       17.16       22.07      1.54 o
  12   8   3        1.04        0.57      0.93 o
  13   8   3        9.28        9.46      1.77 o
  14   8   3        8.76        9.69      1.70 o
  -5   9   3        3.62        3.38      1.51 o
  -4   9   3        9.75        9.62      1.69 o
  -3   9   3        7.27        8.19      1.51 o
  -2   9   3       60.90       60.16      1.93 o
  -1   9   3        7.76        8.88      0.71 o
   0   9   3       40.75       34.02      1.10 o
   1   9   3       48.28       45.30      1.30 o
   2   9   3      446.72      426.37      7.17 o
   3   9   3        1.14        2.66      0.54 o
   4   9   3      638.98      571.69      9.59 o
   5   9   3      162.87      150.29      2.74 o
   6   9   3       14.73       16.62      0.84 o
   7   9   3       14.66       12.25      0.97 o
   8   9   3        0.14       -0.28      0.54 o
   9   9   3        8.23        5.91      0.91 o
  10   9   3        8.27        6.39      1.20 o
  11   9   3       20.26       21.56      1.91 o
  12   9   3        3.12        1.79      1.23 o
  13   9   3        4.44        4.20      2.89 o
  14   9   3        3.10        2.15      1.83 o
  -4  10   3       14.60       12.92      2.23 o
  -3  10   3        0.63        1.34      1.34 o
  -2  10   3        1.30        0.45      1.16 o
  -1  10   3        3.14        3.69      0.63 o
   0  10   3       27.86       23.99      1.56 o
   1  10   3        4.92        3.77      0.67 o
   2  10   3        3.08        3.60      0.58 o
   3  10   3       35.76       31.38      1.26 o
   4  10   3        0.17       -0.02      0.54 o
   5  10   3        2.60        2.79      0.66 o
   6  10   3      109.58      106.28      2.70 o
   7  10   3       45.35       35.18      2.17 o
   8  10   3       27.97       23.29      1.86 o
   9  10   3       22.09       21.30      1.92 o
  10  10   3        3.00        2.05      1.13 o
  11  10   3       15.40       13.48      1.62 o
  12  10   3       18.92       20.14      2.18 o
  13  10   3        1.91        3.21      1.51 o
  14  10   3        7.36        9.35      2.67 o
  -2  11   3       10.40       10.60      2.14 o
  -1  11   3        1.10        1.93      1.34 o
   0  11   3        4.82        4.58      0.93 o
   1  11   3        1.92        2.07      0.85 o
   2  11   3       69.19       64.17      3.96 o
   3  11   3       22.99       25.30      1.46 o
   4  11   3       26.38       24.59      1.45 o
   5  11   3       23.24       24.25      1.51 o
   6  11   3        3.15        3.03      1.34 o
   7  11   3        0.14       -0.08      0.90 o
   8  11   3        0.02       -0.77      0.77 o
   9  11   3        1.01        2.03      1.10 o
  10  11   3        0.10        0.21      1.07 o
  11  11   3        5.77        6.92      1.48 o
  12  11   3       11.84       12.00      1.86 o
  13  11   3        0.12        0.54      1.42 o
  14  11   3        0.30       -1.34      1.96 o
  -1  12   3        9.61        9.71      2.32 o
   0  12   3        7.30        5.79      1.10 o
   1  12   3        0.15        0.97      0.76 o
   2  12   3       22.71       22.59      1.84 o
   3  12   3        0.68        0.63      1.03 o
   4  12   3        0.21       -0.02      0.96 o
   5  12   3        8.43        9.53      2.05 o
   6  12   3        2.08        1.16      1.43 o
   7  12   3        1.72        0.27      1.43 o
   8  12   3        0.18        0.71      1.34 o
   9  12   3        1.13        0.82      1.09 o
  10  12   3        5.05        4.45      1.43 o
  11  12   3        0.06       -0.86      1.13 o
  12  12   3        0.63        1.17      1.30 o
  13  12   3       19.37       19.57      4.14 o
   0  13   3       15.91       18.42      3.07 o
   1  13   3        0.04        0.12      0.83 o
   2  13   3       45.90       48.19      3.65 o
   3  13   3        0.02        0.32      1.60 o
   4  13   3       79.14       92.91      5.34 o
   5  13   3       30.05       36.25      3.47 o
   6  13   3       47.68       60.39      4.54 o
   7  13   3       78.23       87.56      5.61 o
   8  13   3       11.89       17.55      2.94 o
   9  13   3        8.89        9.98      2.41 o
  10  13   3        0.56        0.89      1.87 o
  11  13   3        5.71       10.60      2.94 o
  12  13   3        1.05        0.27      2.32 o
   3  14   3       10.30       12.37      1.70 o
   4  14   3       17.62       20.67      2.85 o
   5  14   3        7.24        7.93      2.23 o
   6  14   3        0.01        4.72      1.87 o
   7  14   3       77.58       91.66      5.97 o
   8  14   3        1.19        3.03      1.96 o
   9  14   3       17.49       15.94      3.03 o
  10  14   3        0.08        4.45      2.23 o
 -11 -12   4        0.58        0.71      2.49 o
 -10 -12   4       11.08       18.35      3.47 o
  -8 -12   4        0.07        0.80      2.14 o
  -7 -12   4        4.70        5.08      2.41 o
  -6 -12   4        0.00       -0.80      1.78 o
  -5 -12   4        5.62       10.33      2.76 o
  -4 -12   4        0.11       -1.51      1.87 o
 -11 -11   4        0.15        2.14      2.32 o
 -10 -11   4        2.82        4.10      2.41 o
  -9 -11   4        1.19        0.18      1.96 o
  -8 -11   4        0.18        1.24      1.29 o
  -7 -11   4       64.30       69.66      5.26 o
  -6 -11   4       11.84       12.65      2.67 o
  -5 -11   4       13.40        9.53      2.49 o
  -4 -11   4       23.87       28.68      3.47 o
  -3 -11   4        1.31        0.18      1.60 o
  -2 -11   4        0.07       -1.34      1.34 o
  -1 -11   4        0.38       -1.07      1.43 o
 -12 -10   4        1.79        0.45      2.14 o
 -11 -10   4        1.44       -0.27      1.87 o
 -10 -10   4        0.09        1.34      1.87 o
  -9 -10   4        9.31       15.23      2.76 o
  -8 -10   4       40.86       40.21      2.74 o
  -7 -10   4       36.83       38.23      2.61 o
  -6 -10   4        0.33        0.62      1.13 o
  -5 -10   4        0.19       -0.98      1.43 o
  -4 -10   4       14.13       10.33      2.23 o
  -3 -10   4        1.32        1.16      1.51 o
  -2 -10   4       78.12       79.10      5.08 o
  -1 -10   4       66.75       64.58      4.45 o
   0 -10   4        0.37        2.94      1.60 o
   1 -10   4       27.87       34.20      3.30 o
 -13  -9   4        0.14       -0.36      1.69 o
 -12  -9   4        0.27       -1.07      1.60 o
 -11  -9   4        0.40        2.49      1.78 o
 -10  -9   4        0.75        1.24      2.41 o
  -9  -9   4       35.58       36.28      2.42 o
  -8  -9   4        0.66       -0.71      0.81 o
  -7  -9   4       12.07       13.47      1.38 o
  -6  -9   4       27.50       30.86      1.77 o
  -5  -9   4       18.43       16.94      1.37 o
  -4  -9   4       10.71       14.07      4.05 o
  -3  -9   4       27.40       21.29      2.67 o
  -2  -9   4        4.30        4.21      1.01 o
  -1  -9   4        0.25       -0.09      1.29 o
   0  -9   4       28.79       30.48      2.22 o
   1  -9   4        1.85        2.56      1.18 o
   2  -9   4        2.11       -0.25      1.02 o
   3  -9   4        3.67        3.82      1.78 o
 -13  -8   4        5.18        6.77      2.14 o
 -12  -8   4        2.00        1.43      1.69 o
 -11  -8   4        9.34        8.37      2.05 o
 -10  -8   4        0.31        0.58      2.45 o
  -9  -8   4        1.66        1.51      1.83 o
  -8  -8   4        6.38        4.19      1.18 o
  -7  -8   4       13.94       12.84      1.25 o
  -6  -8   4        0.82       -0.57      0.79 o
  -5  -8   4       27.83       25.56      1.52 o
  -4  -8   4       53.11       59.78      2.23 o
  -3  -8   4        7.26        9.94      1.12 o
  -2  -8   4      191.22      189.82     10.43 o
  -1  -8   4       78.32       85.62      2.74 o
   0  -8   4       37.98       38.10      2.23 o
   1  -8   4        0.03       -0.15      0.86 o
   2  -8   4        0.56        0.07      0.96 o
   3  -8   4       34.89       40.21      2.35 o
   4  -8   4        1.88        1.83      1.20 o
 -14  -7   4       16.60       16.39      2.94 o
 -13  -7   4        2.02        2.94      1.24 o
 -12  -7   4        3.64        1.87      2.32 o
 -11  -7   4        1.11        1.31      1.29 o
 -10  -7   4        3.38        1.87      0.75 o
  -9  -7   4        1.98        1.56      0.69 o
  -8  -7   4       47.54       40.83      1.37 o
  -7  -7   4        0.97        0.73      0.61 o
  -6  -7   4      105.93      111.50      3.22 o
  -5  -7   4       30.09       27.90      1.30 o
  -4  -7   4      199.52      180.15      3.37 o
  -3  -7   4        5.81        9.35      0.76 o
  -2  -7   4      104.20       97.29      2.18 o
  -1  -7   4      304.88      278.57      5.20 o
   0  -7   4       21.23       21.77      1.09 o
   1  -7   4        7.29        6.76      1.42 o
   2  -7   4        9.70        8.65      1.03 o
   3  -7   4        6.96        6.63      0.97 o
   4  -7   4        0.07        0.33      1.14 o
   5  -7   4        4.75        3.20      2.98 o
 -14  -6   4       27.39       34.77      2.42 o
 -13  -6   4        2.00        2.79      1.00 o
 -12  -6   4        0.03        1.75      0.87 o
 -11  -6   4        1.60        1.16      0.75 o
 -10  -6   4        7.97        7.45      0.91 o
  -9  -6   4       30.87       32.36      1.54 o
  -8  -6   4       27.33       30.72      1.39 o
  -7  -6   4       89.51       93.56      2.08 o
  -6  -6   4       87.54       78.91      1.64 o
  -5  -6   4      117.86      106.66      1.69 o
  -4  -6   4      114.64       87.86      1.83 o
  -3  -6   4     1117.09     1071.75     15.26 o
  -2  -6   4       49.40       36.56      1.21 o
  -1  -6   4      395.02      361.87      6.40 o
   0  -6   4      192.58      200.68      3.42 o
   1  -6   4        1.28        1.09      0.42 o
   2  -6   4        6.65        7.35      0.62 o
   3  -6   4       36.00       37.58      1.67 o
   4  -6   4        2.79        0.95      0.70 o
   5  -6   4        0.03        0.35      0.74 o
   6  -6   4        2.40        3.04      0.81 o
 -14  -5   4       10.16       11.12      2.68 o
 -13  -5   4        0.38       -0.37      0.81 o
 -12  -5   4        6.96        7.20      1.06 o
 -11  -5   4        9.45        9.02      0.98 o
 -10  -5   4       29.60       29.30      1.37 o
  -9  -5   4        0.78        0.82      0.66 o
  -8  -5   4       46.35       44.55      1.53 o
  -7  -5   4       29.40       33.04      0.86 o
  -6  -5   4       26.20       18.53      0.74 o
  -5  -5   4       16.99       13.61      0.66 o
  -4  -5   4      221.07      231.33      3.17 o
  -3  -5   4      135.12      145.53      2.47 o
  -2  -5   4      127.24      108.47      1.85 o
  -1  -5   4       14.35       17.17      0.57 o
   0  -5   4       12.66       17.85      0.70 o
   1  -5   4       86.03       81.21      1.60 o
   2  -5   4      111.55      111.81      2.18 o
   3  -5   4       47.40       48.83      1.25 o
   4  -5   4        0.13       -0.23      0.56 o
   5  -5   4        0.17        0.52      0.74 o
   6  -5   4        0.01        0.02      0.63 o
   7  -5   4       24.94       28.43      2.28 o
 -14  -4   4        3.96        2.58      2.23 o
 -13  -4   4        0.26        0.17      0.71 o
 -12  -4   4       15.76       19.88      1.39 o
 -11  -4   4        6.29        4.65      0.84 o
 -10  -4   4        1.08        1.23      0.53 o
  -9  -4   4       21.71       17.90      0.87 o
  -8  -4   4      166.18      160.80      3.01 o
  -7  -4   4        0.61        0.75      0.30 o
  -6  -4   4      132.17      157.87      2.28 o
  -5  -4   4       38.20       39.40      0.98 o
  -4  -4   4        5.02        7.71      0.45 o
  -3  -4   4       32.18       17.19      0.84 o
  -2  -4   4        0.17       -0.07      0.24 o
  -1  -4   4      364.26      357.10      4.02 o
   0  -4   4       17.26       16.98      0.52 o
   1  -4   4        0.12       -0.03      0.25 o
   2  -4   4       44.89       43.07      0.99 o
   3  -4   4       59.03       49.73      1.48 o
   4  -4   4       67.68       69.50      1.73 o
   5  -4   4        5.29        6.36      0.84 o
   6  -4   4      133.39      147.98      3.70 o
   7  -4   4        0.37       -0.28      0.58 o
   8  -4   4       11.67       13.00      2.32 o
 -13  -3   4        0.87        0.57      1.20 o
 -12  -3   4        1.50        1.75      0.65 o
 -11  -3   4        2.41        2.35      0.61 o
 -10  -3   4        8.15       11.26      0.77 o
  -9  -3   4        2.31        1.89      0.49 o
  -8  -3   4       63.73       59.93      1.26 o
  -7  -3   4       34.72       34.08      0.76 o
  -6  -3   4        3.93        2.70      0.46 o
  -5  -3   4      204.40      218.50      2.79 o
  -4  -3   4      784.87      912.23     10.21 o
  -3  -3   4        3.07        4.53      0.33 o
  -2  -3   4      221.22      275.86      3.41 o
  -1  -3   4       10.71        9.30      0.34 o
   0  -3   4      357.52      436.12      4.30 o
   1  -3   4       33.27       35.77      0.64 o
   2  -3   4        0.77        1.51      0.25 o
   3  -3   4      370.37      363.31      4.29 o
   4  -3   4        0.33       -0.29      0.29 o
   5  -3   4       21.14       18.02      0.69 o
   6  -3   4       38.46       42.76      1.47 o
   7  -3   4        0.97        0.58      0.60 o
   8  -3   4        1.12        0.57      0.55 o
   9  -3   4       17.02       14.25      2.49 o
 -13  -2   4        0.16       -0.09      1.60 o
 -12  -2   4        9.58       11.31      1.29 o
 -11  -2   4       20.22       18.79      0.96 o
 -10  -2   4        0.19        0.43      0.51 o
  -9  -2   4       69.56       70.30      1.51 o
  -8  -2   4       37.13       33.21      0.88 o
  -7  -2   4      154.79      138.69      1.82 o
  -6  -2   4        0.09        0.07      0.21 o
  -5  -2   4      298.42      340.20      3.98 o
  -4  -2   4        0.36        1.85      0.23 o
  -3  -2   4      830.44      899.34      8.83 o
  -2  -2   4        0.36        0.26      0.13 o
  -1  -2   4      224.78      224.66      2.50 o
   0  -2   4      164.89      153.08      1.76 o
   1  -2   4      463.16      548.12      5.54 o
   2  -2   4       16.68       20.04      0.52 o
   3  -2   4       95.78      100.07      1.49 o
   4  -2   4      424.65      427.38      4.96 o
   5  -2   4      217.85      201.10      2.82 o
   6  -2   4        0.83       -0.03      0.48 o
   7  -2   4        2.27        3.13      0.61 o
   8  -2   4       30.17       30.26      1.29 o
   9  -2   4       42.85       44.87      1.72 o
  10  -2   4        0.00        0.26      1.10 o
 -12  -1   4       13.87       15.19      2.00 o
 -11  -1   4       13.83       15.00      1.29 o
 -10  -1   4        0.84        1.01      0.63 o
  -9  -1   4        1.02        1.00      0.30 o
  -8  -1   4       33.44       32.96      0.78 o
  -7  -1   4       36.22       39.13      0.81 o
  -6  -1   4        0.29        0.34      0.21 o
  -5  -1   4       22.01       21.24      0.52 o
  -4  -1   4       51.69       57.51      0.85 o
  -3  -1   4      193.63      198.17      2.27 o
  -2  -1   4      199.43      236.59      2.51 o
  -1  -1   4        6.36        7.45      0.27 o
   0  -1   4     1948.25     2082.21     21.29 o
   1  -1   4      158.83      154.82      1.77 o
   2  -1   4      662.71      673.49      6.71 o
   3  -1   4       19.55       19.52      0.54 o
   4  -1   4        2.29        0.99      0.26 o
   5  -1   4        4.29        4.08      0.35 o
   6  -1   4      341.68      325.30      4.23 o
   7  -1   4        0.08       -0.45      0.45 o
   8  -1   4        8.69        8.83      0.84 o
   9  -1   4        7.18        9.47      0.87 o
  10  -1   4       14.37       17.14      1.13 o
  11  -1   4        1.93        1.69      1.78 o
 -12   0   4        8.76        9.53      1.87 o
 -11   0   4        0.92        1.33      1.02 o
 -10   0   4       27.72       28.21      1.52 o
  -9   0   4       11.76       13.48      0.78 o
  -8   0   4       64.49       60.41      1.86 o
  -7   0   4       37.08       35.28      0.68 o
  -6   0   4       29.65       28.66      0.59 o
  -5   0   4       10.37       16.43      0.85 o
  -4   0   4        0.01        0.08      0.14 o
  -3   0   4        2.22        3.59      0.31 o
  -2   0   4      891.03      926.40      9.48 o
  -1   0   4      460.59      430.91      4.33 o
   0   0   4       77.60       70.28      0.93 o
   1   0   4        9.01        8.65      0.29 o
   2   0   4      741.83      767.19      8.02 o
   3   0   4        0.26        0.47      0.17 o
   4   0   4      614.05      635.18      7.10 o
   5   0   4        9.21       11.21      0.48 o
   6   0   4      648.89      627.47      8.22 o
   7   0   4       69.49       64.25      1.35 o
   8   0   4        1.18       -0.49      0.49 o
   9   0   4        7.90        7.96      0.85 o
  10   0   4        6.14        6.88      0.85 o
  11   0   4        7.30        5.13      0.75 o
  12   0   4        6.43       13.54      2.94 o
 -11   1   4        7.22        6.31      1.13 o
 -10   1   4        0.33        0.68      0.53 o
  -9   1   4       63.48       60.06      1.69 o
  -8   1   4       37.49       33.83      1.11 o
  -7   1   4      153.21      143.33      2.78 o
  -6   1   4       18.28       18.06      1.27 o
  -5   1   4       14.45       13.60      0.47 o
  -4   1   4      133.91      157.69      2.74 o
  -3   1   4       87.39       82.73      1.21 o
  -2   1   4      527.87      537.32      5.54 o
  -1   1   4     1124.92     1155.24     11.82 o
   0   1   4     1020.25     1125.24     11.00 o
   1   1   4      123.65      147.94      1.75 o
   2   1   4      674.87      677.35      7.54 o
   3   1   4       17.66       18.01      0.47 o
   4   1   4       14.25       15.13      0.46 o
   5   1   4      184.92      207.35      2.91 o
   6   1   4       62.25       57.53      1.13 o
   7   1   4        3.72        3.83      0.48 o
   8   1   4       15.05       15.90      0.79 o
   9   1   4        1.33        0.90      0.57 o
  10   1   4        0.36       -0.14      0.56 o
  11   1   4        0.67       -0.62      0.62 o
  12   1   4        0.01       -0.94      1.13 o
 -11   2   4        7.83        7.75      1.43 o
 -10   2   4        6.21        6.91      0.76 o
  -9   2   4        0.64        0.39      0.42 o
  -8   2   4       12.52       11.21      0.87 o
  -7   2   4       21.41       17.08      0.85 o
  -6   2   4       24.45       19.33      1.96 o
  -5   2   4      258.11      251.07      6.28 o
  -4   2   4       27.05       29.01      1.35 o
  -3   2   4       26.09       44.36      2.41 o
  -2   2   4      312.93      308.25      4.32 o
  -1   2   4     2957.13     3075.30     31.02 o
   0   2   4     4488.90     4375.08     41.91 o
   1   2   4       93.78       92.59      1.10 o
   2   2   4        7.80        7.99      0.35 o
   3   2   4      183.43      181.66      2.75 o
   4   2   4      442.60      503.65      5.40 o
   5   2   4      295.67      281.30      3.07 o
   6   2   4        0.04        0.63      0.24 o
   7   2   4       91.15       80.28      1.46 o
   8   2   4       80.60       67.41      1.57 o
   9   2   4        3.19        3.53      0.56 o
  10   2   4       10.07        8.95      0.89 o
  11   2   4        5.51        5.32      0.84 o
  12   2   4       14.95       16.53      1.32 o
  13   2   4        1.54        3.38      2.41 o
 -10   3   4       22.70       21.38      2.05 o
  -9   3   4        4.29        3.92      0.54 o
  -8   3   4       23.29       24.47      1.44 o
  -7   3   4        2.06        2.74      0.94 o
  -6   3   4       71.41       65.12      2.67 o
  -5   3   4        5.22        3.25      0.76 o
  -4   3   4       83.51       86.49      4.01 o
  -3   3   4      137.92      127.38      4.99 o
  -2   3   4     1070.50     1258.36     21.94 o
  -1   3   4      626.33      705.63      8.54 o
   0   3   4       14.85       20.18      0.37 o
   1   3   4       24.82       22.98      0.41 o
   2   3   4      111.53      110.02      1.37 o
   3   3   4      963.80     1023.11     11.29 o
   4   3   4       15.53       20.77      0.62 o
   5   3   4      303.51      346.57      3.96 o
   6   3   4       51.14       47.62      1.04 o
   7   3   4        0.42        0.40      0.29 o
   8   3   4       14.68       16.63      0.99 o
   9   3   4        2.37        1.49      0.50 o
  10   3   4        3.12        4.03      0.83 o
  11   3   4        6.08        5.98      0.86 o
  12   3   4       14.36       13.92      1.32 o
  13   3   4        0.82        0.14      0.85 o
 -10   4   4       20.27       21.82      1.87 o
  -9   4   4        1.84        2.55      0.50 o
  -8   4   4        9.32        8.77      0.55 o
  -7   4   4        0.28       -0.79      0.85 o
  -6   4   4        5.32        3.62      0.90 o
  -5   4   4       26.15       24.78      1.83 o
  -4   4   4       42.50       38.66      2.49 o
  -3   4   4        0.01        0.06      0.24 o
  -2   4   4      133.03      131.37      5.92 o
  -1   4   4       42.36       60.22      0.86 o
   0   4   4      934.83     1008.36     10.91 o
   1   4   4        0.00        0.11      0.10 o
   2   4   4        3.79        4.00      0.23 o
   3   4   4       66.67       73.46      1.21 o
   4   4   4       28.93       33.21      0.72 o
   5   4   4      345.55      351.49      5.95 o
   6   4   4        5.97        7.82      0.45 o
   7   4   4      178.32      193.73      3.63 o
   8   4   4      198.19      176.47      2.87 o
   9   4   4       15.66        9.64      0.78 o
  10   4   4       25.82       21.62      1.76 o
  11   4   4       25.17       26.93      2.37 o
  12   4   4       57.79       66.13      3.07 o
  13   4   4       36.58       42.01      2.61 o
  -9   5   4       32.10       34.32      2.85 o
  -8   5   4       15.75       17.52      1.38 o
  -7   5   4       13.16       15.86      2.23 o
  -6   5   4        5.63        5.26      1.43 o
  -5   5   4        0.83        1.60      0.98 o
  -2   5   4        7.92        8.62      0.58 o
  -1   5   4      400.48      380.55      4.57 o
   0   5   4        3.55        6.27      0.23 o
   1   5   4       10.38        8.23      0.51 o
   2   5   4       64.73       64.97      0.97 o
   3   5   4       15.70       12.43      0.46 o
   4   5   4        9.19       11.78      0.48 o
   5   5   4       91.61      104.82      1.60 o
   6   5   4       28.57       29.28      0.82 o
   7   5   4        0.27        0.37      0.29 o
   8   5   4        1.13        0.34      0.39 o
   9   5   4       10.16       13.18      0.88 o
  10   5   4        2.33        1.70      0.75 o
  11   5   4        8.41        7.90      1.08 o
  12   5   4        4.83        5.97      1.25 o
  13   5   4        1.50       -0.16      0.95 o
  14   5   4        2.06        1.07      1.96 o
  -8   6   4        9.29        9.03      0.79 o
  -7   6   4        0.99        0.63      0.53 o
  -6   6   4        3.05        3.09      0.44 o
  -5   6   4       86.61       81.48      2.19 o
  -4   6   4       68.64       61.27      4.77 o
  -3   6   4        7.87        7.61      0.57 o
  -2   6   4        0.17        0.02      0.34 o
  -1   6   4      541.77      549.28      6.54 o
   0   6   4      281.95      317.20      3.24 o
   1   6   4       50.68       51.71      0.94 o
   2   6   4      364.57      405.91      4.23 o
   3   6   4       24.74       26.54      0.59 o
   4   6   4      323.90      403.42      4.76 o
   5   6   4        0.29       -0.07      0.23 o
   6   6   4       21.83       17.07      0.78 o
   7   6   4       15.91       13.39      0.85 o
   8   6   4      205.79      200.09      3.56 o
   9   6   4        1.94        4.50      0.62 o
  10   6   4        0.02       -0.36      0.65 o
  11   6   4        1.29        1.16      0.82 o
  12   6   4       12.38       11.38      1.36 o
  13   6   4       28.67       30.55      2.49 o
  14   6   4        1.10        2.85      2.05 o
  -7   7   4        0.14        0.04      0.57 o
  -6   7   4        0.19       -0.04      0.50 o
  -5   7   4       38.10       35.23      1.45 o
  -4   7   4       20.56       24.77      1.20 o
  -3   7   4       17.07       12.23      0.88 o
  -2   7   4        3.15        2.76      0.67 o
  -1   7   4        6.79        7.67      0.43 o
   0   7   4      148.45      151.19      1.57 o
   1   7   4      274.56      255.24      3.37 o
   2   7   4       19.69       26.66      0.72 o
   3   7   4       12.39        9.67      0.45 o
   4   7   4       24.92       20.46      0.62 o
   5   7   4       22.19       25.02      0.72 o
   6   7   4        3.00        3.68      0.37 o
   7   7   4      288.71      267.42      3.52 o
   8   7   4      120.05      113.35      2.20 o
   9   7   4        3.36        1.73      0.60 o
  10   7   4        0.24       -0.23      0.58 o
  11   7   4        2.26        1.16      0.74 o
  12   7   4       12.07       17.79      1.89 o
  13   7   4       38.23       41.15      2.69 o
  14   7   4        0.39        1.36      1.35 o
  -6   8   4        7.76        8.55      1.34 o
  -5   8   4        6.19        3.41      0.89 o
  -4   8   4        0.26        0.53      0.57 o
  -3   8   4        6.06        7.26      0.88 o
  -2   8   4       35.59       34.56      1.64 o
  -1   8   4        0.39        0.78      0.29 o
   0   8   4       41.95       38.86      0.77 o
   1   8   4        0.05       -0.24      0.24 o
   2   8   4       23.39       22.50      0.71 o
   3   8   4       24.37       20.25      0.71 o
   4   8   4        7.46       10.20      0.55 o
   5   8   4        0.36        0.60      0.27 o
   6   8   4        4.19        3.18      0.39 o
   7   8   4       14.80       12.09      0.70 o
   8   8   4      142.75      150.10      3.01 o
   9   8   4        1.58        1.55      0.61 o
  10   8   4      118.60      123.15      3.48 o
  11   8   4        4.30        5.58      1.07 o
  12   8   4        0.06       -0.16      0.85 o
  13   8   4       19.17       19.99      3.70 o
  14   8   4        1.44       -0.16      1.26 o
  -5   9   4        0.77        1.16      1.16 o
  -4   9   4        0.01       -0.27      0.98 o
  -3   9   4       42.64       47.30      2.94 o
  -2   9   4        4.21        3.30      1.16 o
  -1   9   4       94.91       92.61      2.89 o
   0   9   4        0.72        0.33      0.48 o
   1   9   4        1.62        3.15      0.52 o
   2   9   4        4.67        4.64      0.51 o
   3   9   4        8.16        7.46      1.47 o
   4   9   4       76.45       73.37      2.19 o
   5   9   4        8.21        4.96      0.61 o
   6   9   4      122.16      109.57      2.24 o
   7   9   4       29.03       27.51      1.33 o
   8   9   4        7.28        5.32      0.73 o
   9   9   4       18.16       18.14      1.14 o
  10   9   4       31.93       29.79      2.01 o
  11   9   4        0.98       -0.33      1.00 o
  12   9   4       14.97       12.59      1.73 o
  13   9   4        0.00        1.38      1.26 o
  14   9   4        1.05        2.23      2.05 o
  -4  10   4       47.36       53.62      3.56 o
  -3  10   4       46.69       48.28      3.30 o
  -2  10   4       11.46        6.41      1.51 o
  -1  10   4       72.46       68.91      3.34 o
   0  10   4       37.65       38.53      1.48 o
   1  10   4        6.58        7.71      0.93 o
   2  10   4        0.05       -0.01      0.43 o
   3  10   4        2.38        3.23      0.59 o
   4  10   4       16.86       24.63      2.11 o
   5  10   4      184.70      176.34      4.00 o
   6  10   4      118.87      109.85      2.74 o
   7  10   4        7.27        8.55      1.56 o
   8  10   4       25.68       21.01      3.74 o
   9  10   4        7.91        5.76      1.04 o
  10  10   4        7.54        9.15      1.36 o
  11  10   4        4.33        4.85      1.33 o
  12  10   4       16.45       17.53      2.01 o
  13  10   4       16.34       13.73      1.98 o
  14  10   4        0.33       -1.07      1.96 o
  -3  11   4       53.18       55.58      3.92 o
  -2  11   4        5.54        6.50      1.78 o
  -1  11   4        1.10        0.74      0.80 o
   0  11   4        6.78        5.65      0.96 o
   1  11   4        0.69        1.23      0.65 o
   2  11   4        4.31        2.41      1.60 o
   3  11   4       18.72       21.01      1.32 o
   4  11   4       59.93       52.38      2.05 o
   5  11   4       12.21       13.71      2.14 o
   6  11   4       40.02       43.91      3.47 o
   7  11   4        1.83        3.03      1.07 o
   8  11   4        9.76        9.64      1.51 o
   9  11   4        0.11       -0.66      0.74 o
  10  11   4        0.05       -0.63      0.82 o
  11  11   4        0.95       -0.59      1.10 o
  12  11   4       14.63       13.24      2.63 o
  13  11   4        2.20        3.77      1.54 o
  14  11   4        8.67        9.00      2.76 o
  -1  12   4        0.95       -0.53      1.43 o
   0  12   4        0.93        0.13      1.25 o
   1  12   4        0.35       -0.05      0.66 o
   2  12   4        2.15        2.42      0.83 o
   3  12   4        1.86        1.28      0.94 o
   4  12   4        1.34        2.54      1.11 o
   5  12   4       10.93       11.13      2.05 o
   6  12   4       16.90       15.05      2.32 o
   7  12   4        1.55        4.19      1.60 o
   8  12   4        7.45        6.68      1.96 o
   9  12   4        1.42        0.44      0.91 o
  10  12   4        9.66       10.75      1.43 o
  11  12   4        8.24       10.24      2.58 o
  12  12   4       12.27       11.04      1.85 o
  13  12   4        1.74        1.50      1.53 o
  14  12   4        0.69        0.27      2.23 o
   0  13   4        7.93        9.46      1.31 o
   1  13   4        6.45        5.36      1.22 o
   2  13   4        0.15       -0.08      0.82 o
   3  13   4       44.53       49.02      3.58 o
   4  13   4        4.49        7.30      1.96 o
   5  13   4       21.91       22.27      2.85 o
   6  13   4       51.35       56.92      4.36 o
   7  13   4        4.43        5.34      1.96 o
   8  13   4       10.69       17.46      2.94 o
   9  13   4        0.94        0.42      1.13 o
  10  13   4        9.98       11.04      4.05 o
  11  13   4        3.23        2.14      2.23 o
  12  13   4        0.82        0.98      2.32 o
   2  14   4       13.68       13.85      3.92 o
   3  14   4        2.26        2.99      1.29 o
   4  14   4       12.38       10.11      1.53 o
   5  14   4        0.37        1.38      1.20 o
   6  14   4       50.30       58.34      4.63 o
   7  14   4        9.25        7.30      2.41 o
   8  14   4       45.78       56.71      3.46 o
   9  14   4        2.22        3.94      1.57 o
  10  14   4       34.82       41.28      3.12 o
 -10 -12   5        1.05        3.74      2.85 o
  -8 -12   5        0.00       -0.71      2.05 o
  -7 -12   5       14.49       22.80      3.74 o
  -6 -12   5        0.69        4.10      2.41 o
  -5 -12   5        4.64        4.81      2.58 o
 -11 -11   5        0.34        2.05      2.32 o
 -10 -11   5       41.74       43.38      4.36 o
  -9 -11   5       11.69       12.74      3.03 o
  -8 -11   5        1.48       -0.89      1.78 o
  -7 -11   5        0.60       -0.80      1.96 o
  -6 -11   5       17.79       17.10      3.12 o
  -5 -11   5        1.46        2.85      2.14 o
  -4 -11   5        0.43        1.34      1.87 o
  -3 -11   5       21.32       23.87      3.30 o
  -2 -11   5       27.69       32.25      3.65 o
 -12 -10   5        0.16        0.98      2.05 o
 -11 -10   5       21.10       19.60      3.30 o
 -10 -10   5        0.07       -1.43      1.78 o
  -9 -10   5       30.65       31.18      3.65 o
  -8 -10   5        5.29        3.91      1.48 o
  -7 -10   5        0.30        1.28      1.23 o
  -6 -10   5       12.60       18.44      2.94 o
  -5 -10   5        1.47        0.45      1.69 o
  -4 -10   5        2.61        5.88      2.14 o
  -3 -10   5       51.88       54.51      4.45 o
  -2 -10   5        0.25        1.43      1.78 o
  -1 -10   5       20.24       18.53      2.85 o
   0 -10   5        0.36        0.36      1.51 o
 -12  -9   5        0.16       -1.25      1.69 o
 -11  -9   5        1.28        0.27      1.60 o
 -10  -9   5        7.93        8.44      1.79 o
  -9  -9   5        0.00       -0.61      2.49 o
  -8  -9   5        9.60        8.76      1.43 o
  -7  -9   5       25.73       28.59      1.95 o
  -6  -9   5        9.24        9.65      1.27 o
  -5  -9   5        0.50        0.30      0.78 o
  -4  -9   5       12.01       16.76      3.16 o
  -3  -9   5       12.51       14.07      2.41 o
  -2  -9   5       27.70       26.54      2.94 o
  -1  -9   5       47.85       55.58      4.19 o
   0  -9   5       41.75       40.17      3.56 o
   1  -9   5       19.60       20.58      2.58 o
   2  -9   5        3.57        2.69      1.37 o
 -13  -8   5        2.10        2.23      1.96 o
 -12  -8   5        0.14        1.43      1.60 o
 -11  -8   5        7.26        7.93      2.14 o
 -10  -8   5       11.89       10.64      1.75 o
  -9  -8   5        3.20        2.21      1.22 o
  -8  -8   5        0.24       -0.99      1.03 o
  -7  -8   5        0.10       -0.45      0.81 o
  -6  -8   5       23.12       20.37      1.51 o
  -5  -8   5       85.38       91.14      2.96 o
  -4  -8   5        0.02        0.43      0.68 o
  -3  -8   5       57.03       56.21      4.01 o
  -2  -8   5        1.95        0.71      0.72 o
  -1  -8   5        0.57       -0.07      0.69 o
   0  -8   5        0.72       -0.69      0.89 o
   1  -8   5       23.76       22.97      1.97 o
   2  -8   5        6.30        6.09      1.56 o
   3  -8   5        2.48        2.99      1.22 o
   4  -8   5        2.81        1.01      1.17 o
 -13  -7   5        0.12       -0.98      1.34 o
 -12  -7   5        8.00       12.38      2.32 o
 -11  -7   5       11.46       10.51      2.14 o
 -10  -7   5       12.88        9.91      2.05 o
  -9  -7   5        0.63        1.20      1.29 o
  -8  -7   5       14.95       12.82      1.26 o
  -7  -7   5        8.94        7.24      1.37 o
  -6  -7   5       96.68      104.43      3.15 o
  -5  -7   5       27.90       24.52      1.51 o
  -4  -7   5       28.78       25.80      1.82 o
  -3  -7   5       11.27       15.79      0.93 o
  -2  -7   5       14.61       11.93      0.96 o
  -1  -7   5        7.81        6.99      0.94 o
   0  -7   5        0.50        0.52      0.69 o
   1  -7   5       27.67       30.50      2.07 o
   2  -7   5        1.84        1.51      0.96 o
   3  -7   5       65.24       72.44      3.22 o
   4  -7   5       36.63       37.85      5.66 o
   5  -7   5        8.26        6.88      2.98 o
 -14  -6   5        0.42        0.98      2.05 o
 -13  -6   5       33.53       34.04      3.68 o
 -12  -6   5       15.74       19.84      3.12 o
 -11  -6   5       45.65       49.14      2.14 o
 -10  -6   5       22.38       24.76      1.37 o
  -9  -6   5       50.02       50.30      1.87 o
  -8  -6   5      176.00      161.15      3.46 o
  -7  -6   5      125.45      106.45      2.86 o
  -6  -6   5      288.87      249.27      4.94 o
  -5  -6   5        0.29        0.56      0.57 o
  -4  -6   5       25.34       27.27      1.63 o
  -3  -6   5        7.94        9.36      0.78 o
  -2  -6   5        0.40        1.28      0.48 o
  -1  -6   5       37.94       41.21      1.49 o
   0  -6   5      241.83      226.72      4.24 o
   1  -6   5        9.69       11.08      0.84 o
   2  -6   5       88.23       80.90      2.09 o
   3  -6   5        4.26        3.33      0.82 o
   4  -6   5        0.26        0.82      1.13 o
   5  -6   5        9.94       10.75      1.61 o
   6  -6   5        9.57       13.66      1.25 o
 -14  -5   5        0.54        3.03      1.34 o
 -13  -5   5       11.95       14.62      2.69 o
 -12  -5   5       14.06       13.31      1.30 o
 -11  -5   5        3.55        2.41      0.84 o
 -10  -5   5       19.93       21.42      1.26 o
  -9  -5   5       16.96       16.69      1.08 o
  -8  -5   5       78.06       73.32      2.22 o
  -7  -5   5        3.28        3.66      0.55 o
  -6  -5   5      185.25      174.57      2.85 o
  -5  -5   5        0.18        0.28      0.34 o
  -4  -5   5       35.64       30.36      1.00 o
  -3  -5   5      133.74      141.26      2.50 o
  -2  -5   5      166.89      140.63      2.71 o
  -1  -5   5        9.33        9.48      0.63 o
   0  -5   5      363.53      329.47      5.12 o
   1  -5   5        0.29       -0.10      0.45 o
   2  -5   5        3.09        3.49      0.60 o
   3  -5   5       21.73       17.06      0.94 o
   4  -5   5       19.74       20.58      1.62 o
   5  -5   5       70.88       73.20      2.47 o
   6  -5   5        5.69        5.16      1.28 o
   7  -5   5        0.23        1.56      0.94 o
 -13  -4   5        1.06        1.63      1.29 o
 -12  -4   5       12.36       13.15      1.21 o
 -11  -4   5        0.46        0.26      0.71 o
 -10  -4   5       62.24       60.72      1.94 o
  -9  -4   5        7.60        6.78      0.66 o
  -8  -4   5       63.35       63.91      1.56 o
  -7  -4   5        1.23        0.27      0.54 o
  -6  -4   5      110.97      106.90      2.15 o
  -5  -4   5        6.82        6.96      0.67 o
  -4  -4   5       31.41       31.93      1.24 o
  -3  -4   5       33.77       34.57      1.02 o
  -2  -4   5        1.93        0.73      0.34 o
  -1  -4   5      103.93       99.35      1.87 o
   0  -4   5        2.79        2.41      0.31 o
   1  -4   5      250.27      235.36      3.47 o
   2  -4   5       13.40       12.40      0.63 o
   3  -4   5       92.54       90.65      2.16 o
   4  -4   5       14.33       14.88      0.85 o
   5  -4   5       16.70       16.99      1.22 o
   6  -4   5        6.83        6.83      0.94 o
   7  -4   5        3.97        5.61      0.92 o
   8  -4   5        2.21        2.64      0.82 o
 -13  -3   5        2.47        4.01      1.87 o
 -12  -3   5       38.70       39.87      1.69 o
 -11  -3   5        9.00        7.07      0.89 o
 -10  -3   5        1.64        1.75      0.53 o
  -9  -3   5        3.05        2.96      0.54 o
  -8  -3   5      204.96      190.77      2.99 o
  -7  -3   5       38.98       34.65      0.91 o
  -6  -3   5        0.42       -0.20      0.29 o
  -5  -3   5      152.71      162.84      3.02 o
  -4  -3   5       15.57       18.19      0.63 o
  -3  -3   5      156.10      148.03      3.28 o
  -2  -3   5      101.98      102.73      1.69 o
  -1  -3   5      100.12      104.41      1.62 o
   0  -3   5      372.38      392.47      4.95 o
   1  -3   5        2.92        2.32      0.25 o
   2  -3   5      240.64      243.43      2.89 o
   3  -3   5        1.55        0.76      0.31 o
   4  -3   5      220.79      210.08      3.18 o
   5  -3   5        8.94       11.06      0.66 o
   6  -3   5       46.40       51.83      1.69 o
   7  -3   5        0.93        0.30      0.57 o
   8  -3   5        3.97        5.91      0.83 o
   9  -3   5        0.00        0.18      1.87 o
 -13  -2   5        1.66        0.53      1.60 o
 -12  -2   5        2.89        1.90      1.11 o
 -11  -2   5        4.99        4.62      0.61 o
 -10  -2   5        4.36        5.60      0.63 o
  -9  -2   5       10.49       12.23      0.97 o
  -8  -2   5      141.27      138.94      2.19 o
  -7  -2   5       48.55       57.48      1.16 o
  -6  -2   5      225.25      240.23      3.55 o
  -5  -2   5        3.74        2.72      0.33 o
  -4  -2   5      140.20      153.03      1.82 o
  -3  -2   5        5.14        5.38      0.30 o
  -2  -2   5        1.29        4.30      0.31 o
  -1  -2   5        2.48        3.00      0.43 o
   0  -2   5      148.57      171.82      2.36 o
   1  -2   5      279.24      309.05      4.64 o
   2  -2   5        0.42       -0.16      0.21 o
   3  -2   5       69.74       63.48      1.72 o
   4  -2   5       42.49       44.90      0.96 o
   5  -2   5      211.57      204.11      3.12 o
   6  -2   5        9.40       10.79      0.67 o
   7  -2   5        0.02        0.01      0.54 o
   8  -2   5        0.84        0.76      0.78 o
   9  -2   5        4.35        3.62      0.81 o
  10  -2   5        4.96       10.33      2.41 o
 -12  -1   5        2.83        2.90      1.20 o
 -11  -1   5       22.32       22.89      1.77 o
 -10  -1   5        0.09       -0.07      0.69 o
  -9  -1   5      101.79      103.95      1.72 o
  -8  -1   5       31.09       28.22      0.75 o
  -7  -1   5      309.08      296.25      3.87 o
  -6  -1   5       40.63       39.62      0.85 o
  -5  -1   5        7.53        7.41      0.45 o
  -4  -1   5        6.31        7.00      0.34 o
  -3  -1   5       29.02       36.03      0.64 o
  -2  -1   5      151.15      148.60      1.87 o
  -1  -1   5        9.31       11.34      0.68 o
   0  -1   5      119.26      121.39      1.59 o
   1  -1   5      208.62      240.74      3.19 o
   2  -1   5        2.26        6.90      0.33 o
   3  -1   5      542.13      555.84      6.32 o
   4  -1   5       74.89       73.41      1.25 o
   5  -1   5      407.85      383.91      5.31 o
   6  -1   5       36.12       33.83      1.20 o
   7  -1   5        1.78        1.13      0.54 o
   8  -1   5        0.26        1.15      0.61 o
   9  -1   5        0.73        1.12      0.69 o
  10  -1   5        1.43        3.08      0.83 o
  11  -1   5        4.97        7.04      2.41 o
 -12   0   5        9.63       10.87      1.96 o
 -11   0   5        5.93        5.54      1.29 o
 -10   0   5        0.17        0.32      0.76 o
  -9   0   5        4.66        5.19      0.62 o
  -8   0   5       72.34       70.04      1.79 o
  -7   0   5       79.00       83.34      1.42 o
  -6   0   5        0.11        0.33      0.21 o
  -5   0   5      256.24      253.17      3.51 o
  -4   0   5        3.71        5.10      0.30 o
  -3   0   5        0.63        0.48      0.15 o
  -2   0   5       64.28       72.76      1.02 o
  -1   0   5       48.21       39.08      0.71 o
   0   0   5      683.29      714.37      7.15 o
   1   0   5        6.41        9.66      0.39 o
   2   0   5       35.27       38.31      0.73 o
   3   0   5       89.69       95.98      1.28 o
   4   0   5        0.84        0.95      0.26 o
   5   0   5       18.23       16.40      0.57 o
   6   0   5       37.49       40.25      1.17 o
   7   0   5       41.06       42.17      1.34 o
   8   0   5       16.93       13.71      1.00 o
   9   0   5       47.13       55.23      1.84 o
  10   0   5        6.09        5.92      0.87 o
  11   0   5        2.34        1.59      0.81 o
  12   0   5        2.06        1.87      2.23 o
 -11   1   5        3.09        1.88      0.98 o
 -10   1   5        6.41        7.54      0.78 o
  -9   1   5        1.89        1.33      0.48 o
  -8   1   5       36.64       36.33      1.18 o
  -7   1   5        9.76        9.77      0.82 o
  -6   1   5      175.48      177.05      3.97 o
  -5   1   5        8.62        9.82      0.41 o
  -4   1   5      126.79      134.10      1.92 o
  -3   1   5      254.04      254.47      2.98 o
  -2   1   5        7.82        4.98      0.23 o
  -1   1   5       66.22       59.96      0.81 o
   0   1   5      106.03      102.99      1.36 o
   1   1   5      894.77      901.83      8.93 o
   2   1   5      124.70      127.32      1.86 o
   3   1   5       22.57       29.17      0.62 o
   4   1   5      162.19      155.92      2.10 o
   5   1   5       16.56       18.39      0.69 o
   6   1   5       57.65       52.02      1.11 o
   7   1   5       41.30       43.56      1.23 o
   8   1   5        8.80        8.57      0.69 o
   9   1   5        1.99        1.63      0.64 o
  10   1   5       10.48       11.92      1.03 o
  11   1   5        0.11       -0.69      0.69 o
  12   1   5       30.54       41.74      2.21 o
 -11   2   5        7.15        6.50      1.34 o
 -10   2   5        0.32        0.22      0.53 o
  -9   2   5       39.29       39.46      1.39 o
  -8   2   5       51.04       47.22      1.45 o
  -7   2   5       40.99       37.24      1.05 o
  -6   2   5      119.82      125.22      4.05 o
  -5   2   5       15.61       14.61      1.69 o
  -4   2   5        2.57        4.19      0.98 o
  -3   2   5        0.12        0.12      0.11 o
  -2   2   5       63.32       59.51      1.06 o
  -1   2   5        0.00       -0.11      0.12 o
   0   2   5     8878.44     8525.78     81.77 o
   1   2   5      687.76      762.61      7.54 o
   2   2   5     1596.71     1582.67     16.29 o
   3   2   5        5.20        3.56      0.32 o
   4   2   5       31.48       38.23      0.80 o
   5   2   5       12.93       16.33      0.53 o
   6   2   5      194.03      198.53      2.93 o
   7   2   5      184.06      176.85      3.08 o
   8   2   5       43.07       43.95      1.43 o
   9   2   5       11.56       11.22      0.81 o
  10   2   5       21.67       24.10      1.40 o
  11   2   5        0.44        0.44      0.71 o
  12   2   5        2.96        1.37      1.04 o
 -10   3   5        0.12        0.49      0.85 o
  -9   3   5        0.14       -0.41      0.41 o
  -8   3   5        1.52        1.83      0.47 o
  -7   3   5        0.46        0.80      0.76 o
  -6   3   5        0.03       -0.36      0.80 o
  -5   3   5      394.77      377.77     13.36 o
  -4   3   5       34.43       39.12      2.63 o
  -3   3   5        1.82        2.53      0.33 o
  -2   3   5       34.31       37.13      0.58 o
  -1   3   5     3197.66     3392.56     34.18 o
   0   3   5      686.90      707.99      7.35 o
   1   3   5        9.59        7.40      0.30 o
   2   3   5        3.44        5.48      0.26 o
   3   3   5       28.81       21.04      0.51 o
   4   3   5       20.47       22.36      0.76 o
   5   3   5       97.28       99.61      1.64 o
   6   3   5       15.96       15.11      0.60 o
   7   3   5       43.47       42.47      1.11 o
   8   3   5      244.79      217.86      4.16 o
   9   3   5        0.84        0.16      0.48 o
  10   3   5        8.22        9.34      1.09 o
  11   3   5       45.38       44.36      1.77 o
  12   3   5       40.36       48.12      2.22 o
  13   3   5        0.56        0.48      0.91 o
 -10   4   5        3.31        2.49      0.66 o
  -9   4   5        0.92        1.53      0.49 o
  -8   4   5        0.04       -1.07      1.07 o
  -7   4   5        0.93        0.89      1.07 o
  -6   4   5       64.71       70.55      4.01 o
  -5   4   5       67.16       59.32      3.47 o
  -4   4   5      255.90      270.43      9.80 o
  -3   4   5        4.57        6.09      0.47 o
  -2   4   5       33.99       30.36      1.08 o
  -1   4   5        1.72        0.27      0.14 o
   0   4   5      157.19      154.98      1.78 o
   1   4   5      283.08      296.72      3.07 o
   2   4   5      829.94      879.56      9.14 o
   3   4   5      176.56      199.87      2.52 o
   4   4   5       68.84       94.59      1.54 o
   5   4   5      318.81      353.42      5.43 o
   6   4   5       69.53       76.75      1.61 o
   7   4   5       61.08       67.76      1.61 o
   8   4   5       37.46       43.70      1.20 o
   9   4   5       12.01       14.51      1.18 o
  10   4   5        6.49        5.81      0.74 o
  11   4   5       12.23       13.54      1.29 o
  12   4   5        7.83        5.76      1.36 o
  13   4   5        2.82        2.31      1.07 o
 -10   5   5        2.97        2.41      0.98 o
  -8   5   5        2.62        2.32      1.60 o
  -7   5   5        0.17        0.89      1.25 o
  -6   5   5        5.35        6.06      1.43 o
  -5   5   5        0.65        0.27      0.80 o
  -4   5   5      134.45      118.92      5.17 o
  -3   5   5      133.67      140.65      5.61 o
  -2   5   5        0.06       -0.10      0.19 o
  -1   5   5       16.73       14.30      0.40 o
   0   5   5       40.67       55.48      0.84 o
   1   5   5       49.27       45.22      0.75 o
   2   5   5       14.23       12.20      0.36 o
   3   5   5       10.26       14.39      0.48 o
   4   5   5       12.77       12.52      0.50 o
   5   5   5       27.92       28.05      0.73 o
   6   5   5        5.54        5.18      0.49 o
   7   5   5        7.13        5.02      0.53 o
   8   5   5      303.41      295.61      4.84 o
   9   5   5       40.00       35.78      1.41 o
  10   5   5       31.16       29.91      1.64 o
  11   5   5        0.69        0.66      0.79 o
  12   5   5       46.28       51.53      2.79 o
  13   5   5       13.15       14.14      2.19 o
  -7   6   5        0.63        1.78      1.43 o
  -6   6   5       25.23       24.14      2.49 o
  -5   6   5        2.63        4.90      1.34 o
  -4   6   5       60.91       60.86      2.49 o
  -3   6   5      103.13       97.96      2.19 o
  -2   6   5        9.78        8.05      0.50 o
  -1   6   5       19.49       19.18      0.50 o
   0   6   5        2.28        1.76      0.22 o
   1   6   5       20.99       19.28      0.72 o
   2   6   5        6.07        6.83      0.38 o
   3   6   5       12.47       10.50      0.37 o
   4   6   5      315.64      305.37      4.35 o
   5   6   5       45.39       53.80      1.15 o
   6   6   5       49.14       45.91      1.17 o
   7   6   5        1.89        0.82      0.48 o
   8   6   5       23.38       24.95      1.46 o
   9   6   5        2.04        3.72      1.03 o
  10   6   5        4.34        4.54      0.94 o
  11   6   5       17.09       16.92      1.49 o
  12   6   5        9.62        8.22      2.80 o
  13   6   5        2.06        2.58      1.65 o
  14   6   5        0.10       -0.80      1.78 o
  -8   7   5       21.65       21.56      1.69 o
  -7   7   5       16.40       18.75      2.45 o
  -6   7   5        3.30        3.34      0.62 o
  -5   7   5       90.82       90.46      2.58 o
  -4   7   5       32.08       30.07      1.56 o
  -3   7   5        0.84        0.94      0.33 o
  -2   7   5       22.54       18.86      0.85 o
  -1   7   5      184.47      183.16      2.99 o
   0   7   5      218.75      226.41      2.54 o
   1   7   5       88.50       79.19      1.48 o
   2   7   5      272.70      257.69      3.20 o
   3   7   5      204.15      194.99      2.32 o
   4   7   5      277.08      264.50      2.83 o
   5   7   5       12.68       14.74      0.63 o
   6   7   5        4.36        2.61      0.39 o
   7   7   5        4.02        2.77      0.53 o
   8   7   5      112.77      107.49      3.60 o
   9   7   5        6.72        7.12      0.97 o
  10   7   5        3.88        4.38      0.96 o
  11   7   5        2.83        1.49      1.04 o
  12   7   5       14.52       18.22      1.91 o
  13   7   5        6.95        6.40      1.58 o
  14   7   5        6.95        5.61      2.58 o
  -6   8   5        6.67        5.92      0.82 o
  -5   8   5        1.18        1.95      0.60 o
  -4   8   5       22.88       27.26      1.39 o
  -3   8   5       43.42       47.61      1.83 o
  -2   8   5       13.42       15.48      1.07 o
  -1   8   5       54.84       56.80      1.97 o
   0   8   5        0.31       -0.31      0.31 o
   1   8   5       15.81       15.65      0.52 o
   2   8   5       36.60       39.28      0.83 o
   3   8   5       48.73       50.41      1.12 o
   4   8   5       12.88       11.20      0.57 o
   5   8   5       74.76       73.05      1.29 o
   6   8   5      137.06      135.80      2.08 o
   7   8   5       79.39       81.98      1.76 o
   8   8   5      259.62      245.81      5.55 o
   9   8   5       20.33       18.27      1.28 o
  10   8   5       15.75       16.03      1.57 o
  11   8   5       40.22       45.67      2.11 o
  12   8   5        5.04        7.68      1.23 o
  13   8   5        0.03        0.00      1.26 o
  14   8   5        4.10        1.07      2.23 o
  -5   9   5       13.79       12.03      1.60 o
  -4   9   5       42.87       43.20      2.76 o
  -3   9   5        0.58        0.62      0.89 o
  -2   9   5       35.69       34.74      2.49 o
  -1   9   5        5.58        6.47      0.65 o
   0   9   5        0.21        0.41      0.56 o
   1   9   5        1.15        1.02      0.32 o
   2   9   5       41.69       41.19      1.71 o
   3   9   5       12.93       11.10      0.62 o
   4   9   5       16.33       14.51      0.76 o
   5   9   5       64.42       55.22      1.39 o
   6   9   5       17.67       16.61      0.74 o
   7   9   5        1.09        1.09      0.58 o
   8   9   5        7.05        5.86      0.77 o
   9   9   5       16.24       16.20      1.27 o
  10   9   5       19.06       16.39      2.49 o
  11   9   5       12.53       11.20      1.57 o
  12   9   5        8.02        8.27      1.67 o
  13   9   5        0.05        0.64      1.30 o
  14   9   5        1.81        1.60      2.14 o
  -4  10   5       25.66       23.60      2.41 o
  -3  10   5        0.19       -0.53      1.07 o
  -2  10   5        1.87        1.51      1.16 o
  -1  10   5        3.46        3.16      0.67 o
   0  10   5        0.05        0.03      0.64 o
   1  10   5       16.04       16.19      0.96 o
   2  10   5       17.71       17.33      0.96 o
   3  10   5      104.86      102.79      2.46 o
   4  10   5        3.31        4.07      0.66 o
   5  10   5        0.03       -0.43      0.45 o
   6  10   5        8.32        8.61      0.77 o
   7  10   5        5.55        6.64      1.38 o
   8  10   5        7.42        7.75      1.08 o
   9  10   5        8.98       13.35      1.35 o
  10  10   5        0.21        0.49      1.01 o
  11  10   5        0.04        0.85      1.13 o
  12  10   5        0.91        1.49      1.23 o
  13  10   5        0.01        1.66      1.38 o
  14  10   5        6.80        2.32      2.23 o
  -3  11   5        1.04       -1.07      1.34 o
  -2  11   5        5.64        5.34      1.51 o
  -1  11   5        0.39       -0.80      1.07 o
   0  11   5        5.69        5.43      0.94 o
   1  11   5       51.93       51.34      2.35 o
   2  11   5       78.96       73.13      2.40 o
   3  11   5      106.71      105.17      3.66 o
   4  11   5       74.33       73.65      2.67 o
   5  11   5       14.30       14.58      1.22 o
   6  11   5        0.39        0.88      1.34 o
   7  11   5        0.11       -0.33      0.68 o
   8  11   5        1.58        1.16      0.80 o
   9  11   5        0.18        1.70      0.88 o
  10  11   5        0.03       -0.89      0.89 o
  11  11   5        0.01       -1.34      1.51 o
  12  11   5       17.74       18.46      3.47 o
  13  11   5        5.09        4.02      1.69 o
  14  11   5        1.39       -1.78      2.05 o
  -1  12   5        1.80        3.30      1.78 o
   0  12   5        0.68        0.41      0.77 o
   1  12   5        0.61        0.77      0.92 o
   2  12   5        0.06        1.34      0.68 o
   3  12   5       22.20       20.37      1.40 o
   4  12   5       79.69       80.46      2.82 o
   5  12   5        0.06        0.30      0.67 o
   6  12   5        2.24        1.63      1.04 o
   7  12   5        0.05       -0.60      0.91 o
   8  12   5        8.40        6.60      1.42 o
   9  12   5        8.07        5.54      1.21 o
  10  12   5        2.74        2.02      1.06 o
  11  12   5        0.00       -0.53      1.69 o
  12  12   5        1.53        1.84      1.47 o
  13  12   5       11.43       13.65      2.10 o
   0  13   5       11.26       12.45      1.34 o
   1  13   5        0.00        0.23      0.96 o
   2  13   5        1.70        3.35      1.92 o
   3  13   5        0.16        0.37      0.84 o
   4  13   5        0.36        1.31      0.87 o
   5  13   5       36.04       38.54      2.46 o
   6  13   5        1.00        1.68      1.16 o
   7  13   5       14.69       13.92      2.63 o
   8  13   5        0.00        1.47      1.56 o
   9  13   5        4.57        4.00      1.38 o
  10  13   5        0.27       -0.33      1.13 o
  11  13   5        6.12        5.34      2.41 o
  12  13   5        4.46        3.22      1.66 o
  13  13   5        5.66        6.59      2.49 o
   1  14   5       43.47       50.33      3.30 o
   2  14   5        6.28        5.69      1.47 o
   3  14   5       29.19       32.16      3.21 o
   4  14   5        0.82        1.65      1.20 o
   5  14   5       33.22       37.19      2.52 o
   6  14   5        4.19        5.43      1.48 o
   7  14   5       80.62       91.95      4.19 o
   8  14   5        0.92        0.45      1.32 o
   9  14   5       10.23        8.78      1.79 o
  10  14   5        0.79       -0.53      1.39 o
  11  14   5        7.61        8.45      2.01 o
   7  15   5        0.42        0.05      1.32 o
   8  15   5        3.73        2.85      2.94 o
   9  15   5        0.01        0.33      1.54 o
  -8 -12   6       12.24       11.49      3.47 o
  -7 -12   6        0.32        0.71      2.49 o
 -10 -11   6        4.01        1.78      2.49 o
  -9 -11   6        1.66        1.96      2.32 o
  -8 -11   6        0.17       -1.78      1.87 o
  -7 -11   6       10.38        7.30      2.76 o
  -6 -11   6        8.97       11.31      2.94 o
  -5 -11   6        5.48        4.81      2.41 o
  -4 -11   6       27.56       23.52      3.56 o
  -3 -11   6       27.42       31.00      3.83 o
 -11 -10   6        4.43        5.79      2.67 o
 -10 -10   6        0.53       -1.34      1.96 o
  -9 -10   6        5.70        7.75      2.58 o
  -8 -10   6       17.68       19.22      2.36 o
  -7 -10   6        0.47        0.40      1.26 o
  -6 -10   6        3.00        2.76      1.96 o
  -5 -10   6        3.83        0.00      1.78 o
  -4 -10   6       18.87       17.37      2.94 o
  -3 -10   6       10.64        8.91      2.49 o
  -2 -10   6       68.49       78.65      5.43 o
  -1 -10   6       16.88       20.13      3.03 o
 -12  -9   6        1.09       -0.09      1.96 o
 -11  -9   6        2.23        1.78      2.05 o
 -10  -9   6        5.89        8.55      2.49 o
  -9  -9   6        4.79        3.84      1.67 o
  -8  -9   6       17.95       16.78      2.08 o
  -7  -9   6       30.75       32.78      2.04 o
  -6  -9   6        0.31        2.05      0.99 o
  -5  -9   6       30.70       35.38      2.45 o
  -4  -9   6        3.54        2.49      1.78 o
  -3  -9   6        4.97        4.36      1.96 o
  -2  -9   6        0.24        1.07      1.51 o
  -1  -9   6        0.26        1.69      1.60 o
   0  -9   6        2.33        2.05      1.69 o
   1  -9   6        0.00       -0.71      1.43 o
 -12  -8   6        0.12        1.07      1.69 o
 -11  -8   6        0.72        0.18      1.51 o
 -10  -8   6       20.26       18.88      2.85 o
  -9  -8   6        3.09        1.43      1.35 o
  -8  -8   6        0.78       -0.38      2.58 o
  -7  -8   6       14.81       14.48      1.44 o
  -6  -8   6        4.76        4.67      1.08 o
  -5  -8   6        0.01        0.32      0.85 o
  -4  -8   6        0.87        1.95      0.90 o
  -3  -8   6        0.37        0.18      1.25 o
  -2  -8   6        3.20        4.10      1.69 o
  -1  -8   6       34.93       33.94      3.21 o
   0  -8   6       16.17       16.48      2.49 o
   1  -8   6       25.18       26.10      2.85 o
   2  -8   6        0.03        1.78      1.51 o
   3  -8   6       37.98       45.70      3.74 o
 -13  -7   6        0.02        0.53      1.51 o
 -12  -7   6        0.45       -1.16      1.34 o
 -11  -7   6        0.43       -0.53      1.43 o
 -10  -7   6       27.26       27.06      2.23 o
  -9  -7   6        0.07        0.13      1.10 o
  -8  -7   6       22.68       24.08      2.67 o
  -7  -7   6        6.73        7.54      1.11 o
  -6  -7   6        0.79        0.17      0.74 o
  -5  -7   6        0.21       -0.22      0.72 o
  -4  -7   6        5.88        7.53      1.01 o
  -3  -7   6        1.95        1.23      0.97 o
  -2  -7   6       37.93       28.77      2.85 o
  -1  -7   6       14.59       14.45      1.63 o
   0  -7   6        0.38        0.98      0.73 o
   1  -7   6        6.61        8.09      1.38 o
   2  -7   6       14.10       11.63      1.56 o
   3  -7   6       14.31       12.63      1.65 o
   4  -7   6        1.55        0.31      1.07 o
   5  -7   6        4.00        2.81      1.21 o
 -13  -6   6        5.41        6.77      1.96 o
 -12  -6   6        0.14        0.56      1.07 o
 -11  -6   6        4.58        4.39      1.30 o
 -10  -6   6        0.02       -0.06      1.14 o
  -9  -6   6       56.50       50.36      2.23 o
  -8  -6   6        8.62        9.53      1.17 o
  -7  -6   6      105.26      100.29      2.71 o
  -6  -6   6       36.62       34.27      1.54 o
  -5  -6   6       11.40       11.90      1.15 o
  -4  -6   6       19.82       19.79      1.34 o
  -3  -6   6       12.22       10.89      0.94 o
  -2  -6   6        8.95        7.49      0.82 o
  -1  -6   6       34.48       27.21      1.54 o
   0  -6   6        1.04        0.52      0.85 o
   1  -6   6       32.48       27.96      3.25 o
   2  -6   6        5.17        5.20      1.19 o
   3  -6   6        9.60       12.47      1.53 o
   4  -6   6       67.34       67.97      4.94 o
   5  -6   6        0.02        0.94      1.02 o
   6  -6   6       16.33       15.46      1.63 o
 -13  -5   6        4.01        3.55      1.22 o
 -12  -5   6        2.48        2.56      1.25 o
 -11  -5   6       17.68       16.18      1.36 o
 -10  -5   6        3.24        2.89      0.79 o
  -9  -5   6       28.46       29.86      1.42 o
  -8  -5   6       16.33       16.26      1.05 o
  -7  -5   6       18.86       20.19      1.18 o
  -6  -5   6       64.75       59.09      1.90 o
  -5  -5   6      386.30      357.92      5.80 o
  -4  -5   6      246.90      236.95      3.79 o
  -3  -5   6      348.27      337.12      5.03 o
  -2  -5   6      197.15      185.29      5.17 o
  -1  -5   6       34.92       39.05      1.04 o
   0  -5   6       24.07       24.52      1.19 o
   1  -5   6       11.32       13.61      0.88 o
   2  -5   6       15.72       17.34      0.98 o
   3  -5   6       19.03       20.24      1.09 o
   4  -5   6       14.92       13.63      1.32 o
   5  -5   6        7.67        8.61      1.10 o
   6  -5   6        0.06       -0.14      0.80 o
   7  -5   6        9.97        9.02      3.30 o
 -13  -4   6        6.00        5.63      1.11 o
 -12  -4   6        1.92        1.16      0.94 o
 -11  -4   6       15.62       17.73      1.56 o
 -10  -4   6        9.79        9.41      1.03 o
  -9  -4   6       38.96       38.37      1.93 o
  -8  -4   6        2.68        3.19      0.64 o
  -7  -4   6        0.05       -0.21      0.48 o
  -6  -4   6       12.30       10.47      0.75 o
  -5  -4   6       28.86       24.09      1.03 o
  -4  -4   6        8.26        5.75      0.60 o
  -3  -4   6        2.15        1.17      0.43 o
  -2  -4   6        0.10        0.00      0.36 o
  -1  -4   6       13.31       17.85      0.62 o
   0  -4   6       41.45       37.54      1.00 o
   1  -4   6      144.66      128.03      2.24 o
   2  -4   6        9.87        7.75      0.73 o
   3  -4   6      231.93      229.44      4.35 o
   4  -4   6        2.72        1.88      0.58 o
   5  -4   6       97.30       97.76      2.94 o
   6  -4   6        7.23        7.38      1.34 o
   7  -4   6        7.64        7.26      1.25 o
   8  -4   6        0.16       -0.10      0.88 o
 -13  -3   6        0.01        1.25      1.96 o
 -12  -3   6       19.41       18.68      1.42 o
 -11  -3   6        0.03       -0.21      0.67 o
 -10  -3   6       31.19       35.07      1.67 o
  -9  -3   6        0.05       -0.03      0.54 o
  -8  -3   6       21.70       22.11      1.27 o
  -7  -3   6       29.45       29.96      1.48 o
  -6  -3   6        2.74        2.38      0.42 o
  -5  -3   6        8.23        8.43      0.54 o
  -4  -3   6       37.77       33.92      0.97 o
  -3  -3   6       30.55       31.67      1.28 o
  -2  -3   6        2.04        1.55      0.35 o
  -1  -3   6       91.65       96.65      1.68 o
   0  -3   6       20.03       19.99      0.65 o
   1  -3   6       60.17       57.10      1.08 o
   2  -3   6       62.21       70.95      1.33 o
   3  -3   6       57.21       53.52      1.26 o
   4  -3   6        2.49        2.51      0.50 o
   5  -3   6       18.85       15.73      0.83 o
   6  -3   6        7.67        9.20      0.90 o
   7  -3   6        0.90        1.81      0.71 o
   8  -3   6        0.05       -0.74      0.82 o
   9  -3   6        4.90        5.08      1.16 o
 -12  -2   6       27.73       27.52      2.85 o
 -11  -2   6        0.60        0.71      0.56 o
 -10  -2   6       13.20       15.27      0.94 o
  -9  -2   6       52.35       48.91      1.82 o
  -8  -2   6      107.88      106.10      3.13 o
  -7  -2   6        7.73        8.59      0.72 o
  -6  -2   6       21.96       22.52      0.81 o
  -5  -2   6      236.49      248.95      3.42 o
  -4  -2   6       98.63      114.88      1.56 o
  -3  -2   6      619.82      650.45      7.34 o
  -2  -2   6        0.06        0.09      0.20 o
  -1  -2   6       53.58       45.38      1.00 o
   0  -2   6      315.01      316.47      4.09 o
   1  -2   6       60.95       66.19      1.14 o
   2  -2   6       16.50       13.43      0.52 o
   3  -2   6      171.99      170.03      2.69 o
   4  -2   6       84.13       77.10      2.07 o
   5  -2   6       29.90       27.68      1.32 o
   6  -2   6       10.01       11.14      0.73 o
   7  -2   6        1.01        0.90      0.62 o
   8  -2   6        0.05       -0.49      0.61 o
   9  -2   6        0.91        0.82      0.79 o
 -12  -1   6        0.15       -0.09      1.43 o
 -11  -1   6        4.93        4.99      1.51 o
 -10  -1   6        1.62        1.62      0.76 o
  -9  -1   6       13.10       13.41      0.81 o
  -8  -1   6        4.03        5.72      1.12 o
  -7  -1   6        2.62        2.75      0.42 o
  -6  -1   6        2.39        2.20      0.34 o
  -5  -1   6      368.91      404.21      5.53 o
  -4  -1   6        7.99       11.15      0.47 o
  -3  -1   6       47.85       47.94      0.78 o
  -2  -1   6       14.65       28.49      0.64 o
  -1  -1   6        0.46        0.15      0.20 o
   0  -1   6      629.20      695.00      7.44 o
   1  -1   6        0.05        0.11      0.17 o
   2  -1   6      169.79      173.61      2.32 o
   3  -1   6        6.57        7.81      0.43 o
   4  -1   6       87.16       88.26      1.58 o
   5  -1   6       16.30       13.57      0.75 o
   6  -1   6       28.15       28.63      1.15 o
   7  -1   6        4.59        4.27      0.71 o
   8  -1   6        9.61       10.27      0.95 o
   9  -1   6        2.56        2.89      0.96 o
  10  -1   6        8.61        9.53      1.32 o
  11  -1   6        0.75       -1.69      1.69 o
 -12   0   6        0.53        1.60      1.51 o
 -11   0   6        6.21        7.93      1.51 o
 -10   0   6        2.19        1.96      1.07 o
  -9   0   6        0.02       -0.45      0.45 o
  -8   0   6       17.51       18.79      1.05 o
  -7   0   6      157.11      152.49      2.56 o
  -6   0   6       76.22       82.33      1.58 o
  -5   0   6        8.60       11.44      0.44 o
  -4   0   6       24.34       21.69      0.75 o
  -3   0   6     1209.55     1215.29     12.43 o
  -2   0   6      351.71      387.39      4.27 o
  -1   0   6      503.46      492.04      5.20 o
   0   0   6      481.40      523.92      5.67 o
   1   0   6      274.78      307.03      3.72 o
   2   0   6      121.14      139.49      2.09 o
   3   0   6       44.63       37.30      0.88 o
   4   0   6       56.42       64.10      1.18 o
   5   0   6       77.84       72.56      1.50 o
   6   0   6      381.30      371.46      5.72 o
   7   0   6        3.67        2.45      0.55 o
   8   0   6        0.41        1.62      0.65 o
   9   0   6       11.45       12.15      1.05 o
  10   0   6        7.75        7.72      1.09 o
  11   0   6       15.82       17.42      1.92 o
 -11   1   6        0.42        0.18      1.07 o
 -10   1   6        0.96        0.36      0.89 o
  -9   1   6       26.71       25.38      1.18 o
  -8   1   6        0.68        0.42      0.76 o
  -7   1   6      212.32      209.30      4.52 o
  -6   1   6       92.14       89.11      2.23 o
  -5   1   6      111.97      105.83      1.51 o
  -4   1   6        0.46        0.35      0.18 o
  -3   1   6       73.53       84.78      1.22 o
  -2   1   6      727.44      761.13      9.06 o
  -1   1   6      253.49      308.27      3.24 o
   0   1   6      412.74      452.10      4.88 o
   1   1   6        6.63        5.30      0.29 o
   2   1   6        6.05       10.31      0.45 o
   3   1   6      623.27      659.38      8.03 o
   4   1   6       11.65       10.52      0.47 o
   5   1   6      125.36      114.58      1.75 o
   6   1   6      108.36      107.21      2.26 o
   7   1   6       20.35       20.37      1.00 o
   8   1   6        1.30        1.22      0.50 o
   9   1   6        0.82        0.49      0.62 o
  10   1   6        1.34        1.27      0.74 o
  11   1   6        8.79        8.68      1.14 o
  12   1   6        2.61        3.41      1.12 o
 -11   2   6        0.88       -0.62      0.98 o
 -10   2   6        6.68        6.63      0.85 o
  -9   2   6       19.97       20.73      1.42 o
  -8   2   6        0.05       -0.15      0.38 o
  -7   2   6      144.13      133.61      3.02 o
  -6   2   6      233.07      222.64      5.09 o
  -5   2   6       51.75       54.47      1.18 o
  -4   2   6        0.37        0.28      0.14 o
  -3   2   6      350.53      386.09      6.31 o
  -2   2   6      107.30      137.40      1.76 o
  -1   2   6      730.24      775.27      8.54 o
   0   2   6        8.57       17.15      0.43 o
   1   2   6      370.64      408.46      4.45 o
   2   2   6      955.60     1062.27     11.11 o
   3   2   6       13.22       13.01      0.64 o
   4   2   6      370.66      385.69      4.94 o
   5   2   6       11.73        6.28      0.44 o
   6   2   6       11.07        9.92      0.60 o
   7   2   6        2.38        1.96      0.48 o
   8   2   6        0.96        0.35      0.62 o
   9   2   6       17.03       16.24      1.02 o
  10   2   6       32.54       31.37      1.53 o
  11   2   6        6.23        6.64      1.48 o
  12   2   6       12.67       16.74      2.39 o
 -10   3   6        3.23        2.47      1.02 o
  -9   3   6       41.13       39.69      2.94 o
  -8   3   6       22.06       21.13      0.92 o
  -7   3   6        0.03       -0.36      0.98 o
  -6   3   6       24.07       20.75      2.23 o
  -5   3   6        2.29        1.51      1.07 o
  -4   3   6      418.00      444.14     10.06 o
  -3   3   6      376.20      365.69      5.90 o
  -2   3   6      532.95      592.52      6.58 o
  -1   3   6       32.60       41.66      0.68 o
   0   3   6      222.60      175.89      1.95 o
   1   3   6      606.46      682.06      6.81 o
   2   3   6      619.66      742.77      8.30 o
   3   3   6      250.14      231.62      2.91 o
   4   3   6     1043.38     1154.28     14.81 o
   5   3   6       21.39       24.54      0.74 o
   6   3   6       16.50       16.44      0.69 o
   7   3   6       10.01        9.20      0.69 o
   8   3   6        5.45        3.45      0.61 o
   9   3   6       12.70        9.58      0.84 o
  10   3   6       60.34       63.55      2.37 o
  11   3   6        5.22        5.43      1.05 o
  12   3   6        1.19       -0.24      0.93 o
  13   3   6        0.42       -1.69      1.69 o
 -10   4   6       12.79       11.01      0.85 o
  -8   4   6        1.56       -0.18      1.34 o
  -7   4   6        5.67        5.52      1.60 o
  -6   4   6       10.33        9.62      1.69 o
  -5   4   6      163.95      168.98      7.04 o
  -4   4   6        0.96        0.62      0.89 o
  -3   4   6        0.37        1.39      0.38 o
  -2   4   6      217.40      219.70      2.72 o
  -1   4   6      734.12      752.29      7.76 o
   0   4   6     1328.10     1447.95     15.68 o
   1   4   6      283.01      281.31      2.98 o
   2   4   6       19.57       30.94      0.62 o
   3   4   6       32.42       31.61      0.70 o
   4   4   6      115.13      102.66      1.56 o
   5   4   6       99.93       98.94      2.01 o
   6   4   6        2.31        1.94      0.32 o
   7   4   6      343.37      337.29      6.04 o
   8   4   6      130.53      114.11      2.68 o
   9   4   6        0.44       -0.11      0.49 o
  10   4   6        3.14        2.55      1.10 o
  11   4   6       15.37       16.20      1.47 o
  12   4   6       58.38       73.96      3.47 o
  13   4   6        2.56        2.31      1.37 o
  -8   5   6        0.82       -1.34      1.34 o
  -7   5   6        4.85        5.52      1.69 o
  -6   5   6       22.17       28.42      2.67 o
  -5   5   6        0.26        0.27      0.89 o
  -4   5   6       25.24       24.85      2.14 o
  -3   5   6      119.18      121.10      3.23 o
  -2   5   6       32.11       37.38      0.91 o
  -1   5   6      195.33      198.27      2.55 o
   0   5   6        0.91        1.35      0.19 o
   1   5   6       63.19       57.58      0.86 o
   2   5   6       62.33       79.29      1.14 o
   3   5   6       31.46       42.66      0.90 o
   4   5   6       64.92       79.95      1.39 o
   5   5   6        9.11       10.95      0.57 o
   6   5   6       10.18        8.21      0.61 o
   7   5   6        3.16        5.05      0.57 o
   8   5   6        4.97        6.16      0.72 o
   9   5   6        2.17        3.45      1.08 o
  10   5   6       32.23       33.11      1.76 o
  11   5   6        0.02       -0.59      1.00 o
  12   5   6        2.66        2.81      1.06 o
  13   5   6        1.87        3.06      1.35 o
  -7   6   6        7.18        5.52      1.87 o
  -6   6   6       16.80       18.62      2.32 o
  -5   6   6       86.01       94.69      4.90 o
  -4   6   6        2.46        2.94      1.07 o
  -3   6   6       87.62       87.11      2.69 o
  -2   6   6      198.51      196.24      3.99 o
  -1   6   6       15.17       14.56      0.45 o
   0   6   6       18.73       19.85      0.49 o
   1   6   6      224.71      217.15      2.84 o
   2   6   6      105.87      113.47      1.75 o
   3   6   6      692.79      668.75      7.57 o
   4   6   6       14.10       16.25      0.59 o
   5   6   6       33.03       28.01      0.82 o
   6   6   6        9.41       12.98      0.63 o
   7   6   6        4.65        3.05      0.72 o
   8   6   6        1.48        1.44      0.63 o
   9   6   6        8.29        7.89      1.20 o
  10   6   6        0.04        0.08      0.73 o
  11   6   6        0.80        0.30      0.82 o
  12   6   6       18.89       21.04      2.03 o
  13   6   6       40.61       42.87      3.38 o
  -6   7   6        0.59        0.45      0.53 o
  -5   7   6        1.59        1.72      0.47 o
  -4   7   6       15.87       15.12      0.79 o
  -3   7   6       13.77       14.11      0.75 o
  -2   7   6       20.25       18.40      0.83 o
  -1   7   6       97.30       89.80      1.60 o
   0   7   6      109.77      104.22      1.32 o
   1   7   6       34.46       38.05      0.84 o
   2   7   6      168.59      159.96      2.32 o
   3   7   6       32.71       35.66      0.83 o
   4   7   6       30.92       32.58      0.76 o
   5   7   6        4.51        5.44      0.40 o
   6   7   6       60.63       68.80      1.54 o
   7   7   6       61.28       56.92      1.57 o
   8   7   6       45.69       45.42      1.92 o
   9   7   6       20.21       20.99      1.46 o
  10   7   6        0.72        0.59      0.94 o
  11   7   6        4.14        3.52      1.20 o
  12   7   6        5.03        2.06      1.22 o
  13   7   6       33.72       36.78      5.48 o
  14   7   6        2.97        4.01      2.41 o
  -7   8   6        0.52        0.62      0.80 o
  -6   8   6        3.96        4.29      0.69 o
  -5   8   6      135.86      129.02      3.56 o
  -4   8   6       63.89       70.04      2.30 o
  -3   8   6       35.48       37.72      1.30 o
  -2   8   6        6.95        8.56      1.38 o
  -1   8   6       30.80       27.41      0.86 o
   0   8   6      139.87      141.14      2.77 o
   1   8   6        1.95        2.28      0.34 o
   2   8   6       25.93       26.09      0.77 o
   3   8   6        0.51        0.75      0.30 o
   4   8   6       70.85       75.76      1.60 o
   5   8   6      331.81      310.77      4.10 o
   6   8   6        2.35        2.61      0.45 o
   7   8   6      293.38      273.93      6.01 o
   8   8   6      234.73      238.45      6.86 o
   9   8   6       21.45       21.22      3.61 o
  10   8   6       17.76       19.77      2.58 o
  11   8   6       18.81       24.08      2.36 o
  12   8   6        0.22        0.18      1.13 o
  13   8   6        3.45        2.67      1.56 o
  14   8   6        1.46        0.18      2.23 o
  -5   9   6        2.52        2.32      0.89 o
  -4   9   6        6.41        7.39      1.25 o
  -3   9   6       22.16       26.49      1.48 o
  -2   9   6        0.02       -0.31      0.57 o
  -1   9   6        0.29       -0.03      0.34 o
   0   9   6        1.33        1.17      0.48 o
   1   9   6       88.98       90.51      1.76 o
   2   9   6       79.43       81.97      1.98 o
   3   9   6        7.08        9.15      0.66 o
   4   9   6       55.59       51.02      1.31 o
   5   9   6       13.55       14.14      0.83 o
   6   9   6        4.63        5.17      0.70 o
   7   9   6       63.75       64.15      2.83 o
   8   9   6       21.61       18.86      1.23 o
   9   9   6        0.48       -0.10      0.91 o
  10   9   6       17.64       11.49      2.23 o
  11   9   6       19.53       22.47      4.41 o
  12   9   6       28.11       27.06      2.33 o
  13   9   6        0.23        0.56      1.29 o
  14   9   6        0.73        2.32      2.49 o
  -4  10   6        6.85        5.61      1.43 o
  -3  10   6        8.61        7.30      1.51 o
  -2  10   6        1.29        0.98      1.07 o
  -1  10   6        0.65        0.30      0.67 o
   0  10   6        3.36        3.26      0.72 o
   1  10   6       31.91       29.18      1.78 o
   2  10   6        0.00       -0.13      0.43 o
   3  10   6        0.51       -0.48      0.48 o
   4  10   6       12.65       13.49      0.92 o
   5  10   6        1.26        0.75      0.48 o
   6  10   6        3.89        3.93      0.63 o
   7  10   6        1.92        0.65      0.90 o
   8  10   6       64.74       56.73      4.72 o
   9  10   6        6.20        6.13      1.32 o
  10  10   6        9.87        9.49      1.57 o
  11  10   6        0.83       -0.09      1.69 o
  12  10   6        6.94        7.46      1.74 o
  13  10   6        6.37        5.20      3.25 o
  14  10   6        1.83        0.00      2.32 o
  -3  11   6        4.62        3.56      1.69 o
  -2  11   6        0.83        1.16      1.25 o
  -1  11   6        7.27        4.99      1.51 o
   0  11   6       22.26       23.05      1.48 o
   1  11   6       14.55       11.54      1.28 o
   2  11   6        2.99        1.95      0.94 o
   3  11   6        0.52        0.87      0.88 o
   4  11   6        3.00        3.35      0.70 o
   5  11   6        6.21        6.44      0.82 o
   6  11   6        2.06        1.08      1.47 o
   7  11   6        3.98        4.67      0.97 o
   8  11   6       21.04       18.34      1.49 o
   9  11   6        0.95        0.93      1.10 o
  10  11   6        0.13       -1.04      1.04 o
  11  11   6        1.06       -1.51      1.51 o
  12  11   6        1.86       -0.57      1.35 o
  13  11   6        0.42        0.31      1.43 o
  -1  12   6        9.85        7.93      1.96 o
   0  12   6        5.80        7.30      0.97 o
   1  12   6       12.89       14.03      1.43 o
   2  12   6       14.00       13.62      1.69 o
   3  12   6        4.22        4.64      2.27 o
   4  12   6       29.89       31.10      1.74 o
   5  12   6        0.67       -0.14      0.73 o
   6  12   6       24.75       23.39      1.98 o
   7  12   6        4.93        5.00      1.29 o
   8  12   6       13.65       13.07      3.03 o
   9  12   6       13.97       14.29      1.79 o
  10  12   6        4.40        3.35      1.35 o
  11  12   6        0.74       -0.09      1.87 o
  12  12   6       27.30       22.63      4.23 o
  13  12   6        5.82        7.75      1.89 o
   0  13   6        0.03       -0.27      1.69 o
   1  13   6        3.55        2.65      1.20 o
   2  13   6        0.21       -0.26      0.94 o
   3  13   6        3.46        2.32      1.13 o
   4  13   6       22.03       19.97      3.74 o
   5  13   6       32.15       35.00      2.85 o
   6  13   6       24.62       24.85      2.11 o
   7  13   6       16.04       15.86      1.95 o
   8  13   6        3.29        2.36      1.32 o
   9  13   6        3.13        0.62      1.60 o
  10  13   6        0.78        0.62      1.69 o
  11  13   6       11.10       18.17      3.21 o
  12  13   6        0.09        0.36      2.32 o
  13  13   6        0.01        3.21      2.05 o
   1  14   6        1.36        3.30      1.43 o
   2  14   6       21.65       22.11      6.64 o
   3  14   6       10.32       13.00      2.05 o
   4  14   6        7.15        6.41      2.05 o
   5  14   6        0.02        0.71      1.43 o
   6  14   6       41.89       51.51      5.08 o
   7  14   6        0.02        0.27      1.20 o
   8  14   6        0.07        0.17      1.29 o
   9  14   6       14.05       14.52      3.03 o
  10  14   6        1.51        3.92      2.23 o
  11  14   6        1.84        1.51      2.14 o
   6  15   6        0.26       -1.34      1.69 o
   7  15   6        1.03        0.00      1.96 o
   8  15   6        0.20        0.53      2.05 o
   9  15   6       19.45       22.98      3.65 o
  10  15   6        2.64        2.85      2.41 o
  -9 -11   7        5.99        6.06      2.85 o
  -7 -11   7        5.43        2.23      2.32 o
  -6 -11   7        3.58        5.08      2.58 o
  -5 -11   7        8.17       14.34      3.30 o
 -10 -10   7        1.78        1.87      2.41 o
  -9 -10   7       35.25       41.15      4.36 o
  -8 -10   7       13.52       13.98      2.94 o
  -7 -10   7        1.42       -0.45      1.87 o
  -6 -10   7        4.96        4.99      2.49 o
  -5 -10   7        3.92        7.66      2.41 o
  -4 -10   7        0.28        0.27      1.78 o
  -3 -10   7       40.94       48.28      4.63 o
  -2 -10   7       17.58       16.75      3.12 o
 -11  -9   7       20.13       29.39      3.65 o
 -10  -9   7       14.29       15.41      2.94 o
  -9  -9   7        9.24        6.50      2.32 o
  -8  -9   7        2.44        4.99      2.23 o
  -7  -9   7       22.61       25.92      1.92 o
  -6  -9   7        9.86       14.24      1.58 o
  -5  -9   7        0.76        1.87      1.78 o
  -4  -9   7        2.72        1.51      1.69 o
  -3  -9   7        0.07       -0.98      1.51 o
  -2  -9   7       17.33       12.47      2.58 o
  -1  -9   7       29.51       31.09      3.47 o
   0  -9   7        9.32        7.66      2.32 o
 -12  -8   7        1.96        0.71      1.78 o
 -11  -8   7        0.66        1.78      1.87 o
 -10  -8   7        0.21        0.71      1.69 o
  -9  -8   7        2.31        2.85      1.87 o
  -8  -8   7       17.52       21.37      2.22 o
  -7  -8   7       14.32       15.38      1.57 o
  -6  -8   7        0.02       -0.67      0.88 o
  -5  -8   7        0.27        0.94      1.21 o
  -4  -8   7       16.27       19.99      2.11 o
  -3  -8   7        0.04       -0.71      1.25 o
  -2  -8   7        1.39        2.67      1.69 o
  -1  -8   7        4.05        3.83      1.78 o
   0  -8   7        0.61        1.16      1.51 o
   1  -8   7       15.89       11.76      2.32 o
   2  -8   7        1.22        1.78      1.51 o
 -12  -7   7        0.75        1.43      1.69 o
 -11  -7   7        7.81        8.64      2.23 o
 -10  -7   7        0.69       -0.27      1.51 o
  -9  -7   7        4.66        3.42      1.38 o
  -8  -7   7        0.43       -0.36      1.05 o
  -7  -7   7        1.36       -0.44      1.11 o
  -6  -7   7        0.59       -0.03      0.87 o
  -5  -7   7        4.97        4.73      1.06 o
  -4  -7   7       20.47       20.09      1.49 o
  -3  -7   7        0.71        1.94      0.78 o
  -2  -7   7        0.01       -0.71      1.25 o
  -1  -7   7       13.25       14.25      2.32 o
   0  -7   7       17.12       16.03      2.41 o
   1  -7   7       16.09       17.28      2.49 o
   2  -7   7        0.06        1.07      1.43 o
   3  -7   7       23.91       28.50      3.03 o
   4  -7   7        5.42        9.00      2.05 o
 -13  -6   7        3.09        3.30      1.78 o
 -12  -6   7        0.40       -0.80      1.25 o
 -11  -6   7        8.57        8.91      1.96 o
 -10  -6   7        8.77        9.17      2.05 o
  -9  -6   7        0.31        0.59      1.09 o
  -8  -6   7       20.83       21.18      2.67 o
  -7  -6   7        0.31        0.29      0.80 o
  -6  -6   7        1.95        3.32      1.11 o
  -5  -6   7       34.84       35.60      1.84 o
  -4  -6   7       46.79       40.46      2.20 o
  -3  -6   7       83.87       85.24      3.61 o
  -2  -6   7       32.43       31.08      2.31 o
  -1  -6   7        1.48        0.62      0.90 o
   0  -6   7        4.31        2.46      1.25 o
   1  -6   7        0.94       -0.61      1.16 o
   2  -6   7        0.13       -0.45      0.92 o
   3  -6   7       34.78       30.75      2.26 o
   4  -6   7        1.92        3.15      1.34 o
   5  -6   7        9.99       10.25      1.58 o
 -13  -5   7        3.41        3.90      1.25 o
 -12  -5   7       19.31       17.18      1.75 o
 -11  -5   7        0.14       -0.64      0.94 o
 -10  -5   7       32.88       36.35      2.33 o
  -9  -5   7        1.40        0.86      0.82 o
  -8  -5   7       77.29       65.01      3.74 o
  -7  -5   7       47.21       49.48      2.12 o
  -6  -5   7      223.90      201.35      4.25 o
  -5  -5   7       71.53       65.00      2.07 o
  -4  -5   7        0.16       -0.32      0.57 o
  -3  -5   7       23.19       19.25      1.34 o
  -2  -5   7       46.81       40.69      1.55 o
  -1  -5   7        4.67        2.82      1.14 o
   0  -5   7        0.87       -0.07      0.48 o
   1  -5   7       46.27       39.22      1.99 o
   2  -5   7       10.32       11.11      1.08 o
   3  -5   7        0.00        0.73      0.74 o
   4  -5   7        7.55        6.55      1.03 o
   5  -5   7        0.14       -0.50      0.89 o
   6  -5   7        4.59        4.37      1.25 o
 -13  -4   7        2.32        1.76      0.96 o
 -12  -4   7        0.08        0.76      0.90 o
 -11  -4   7        0.02       -0.04      0.87 o
 -10  -4   7       36.12       36.08      2.18 o
  -9  -4   7        8.88       10.28      1.16 o
  -8  -4   7       54.04       51.38      2.09 o
  -7  -4   7        1.67        0.86      0.71 o
  -6  -4   7       45.03       44.08      1.61 o
  -5  -4   7       89.64       87.55      2.06 o
  -4  -4   7      223.95      223.28      3.94 o
  -3  -4   7       10.41        9.97      0.68 o
  -2  -4   7      334.38      319.13      4.25 o
  -1  -4   7       55.38       55.28      1.27 o
   0  -4   7        0.04       -0.33      0.33 o
   1  -4   7        0.04       -0.17      0.40 o
   2  -4   7       29.35       31.31      1.28 o
   3  -4   7       24.19       24.03      1.17 o
   4  -4   7       12.95        9.83      0.88 o
   5  -4   7       11.55       11.97      1.21 o
   6  -4   7        1.80        2.91      0.94 o
   7  -4   7        0.98        2.53      1.15 o
 -12  -3   7        4.00        3.00      0.85 o
 -11  -3   7        2.49        1.04      0.87 o
 -10  -3   7        1.06        0.74      0.79 o
  -9  -3   7       41.02       41.36      1.83 o
  -8  -3   7       96.02       94.17      2.85 o
  -7  -3   7       32.23       30.35      2.40 o
  -6  -3   7        5.46        5.68      0.62 o
  -5  -3   7        3.15        4.23      0.55 o
  -4  -3   7       43.91       43.07      1.17 o
  -3  -3   7       17.78       14.56      0.81 o
  -2  -3   7      405.67      396.08      5.67 o
  -1  -3   7      143.19      126.11      2.11 o
   0  -3   7       35.36       38.50      1.11 o
   1  -3   7       19.77       17.64      1.03 o
   2  -3   7       12.19       12.00      0.80 o
   3  -3   7       60.24       54.17      1.43 o
   4  -3   7      110.17      119.30      2.39 o
   5  -3   7        3.63        4.07      0.70 o
   6  -3   7       44.35       47.26      2.08 o
   7  -3   7        1.60        1.52      0.90 o
   8  -3   7        3.04        3.33      1.13 o
 -12  -2   7        0.02       -0.18      1.51 o
 -11  -2   7       15.41       14.71      1.34 o
 -10  -2   7        0.01       -0.15      0.94 o
  -9  -2   7        0.12        0.30      0.62 o
  -8  -2   7       81.23       77.16      2.43 o
  -7  -2   7       11.67       10.56      1.14 o
  -6  -2   7       84.18       83.55      1.70 o
  -5  -2   7        0.30        0.61      0.28 o
  -4  -2   7        8.68        6.31      0.43 o
  -3  -2   7      165.89      171.37      2.44 o
  -2  -2   7      117.00      116.47      1.82 o
  -1  -2   7       42.82       47.77      1.09 o
   0  -2   7      166.96      159.02      2.18 o
   1  -2   7       17.51       17.19      0.59 o
   2  -2   7       15.52       17.16      0.71 o
   3  -2   7        2.90        2.21      0.43 o
   4  -2   7       18.68       18.47      0.96 o
   5  -2   7        8.40        9.61      0.72 o
   6  -2   7       44.23       46.45      1.67 o
   7  -2   7        4.42        4.38      0.83 o
   8  -2   7        0.05       -0.04      0.71 o
   9  -2   7        0.06       -0.80      1.16 o
 -12  -1   7        2.28        1.96      1.60 o
 -11  -1   7        0.50        0.53      1.34 o
 -10  -1   7       20.90       21.91      2.32 o
  -9  -1   7       13.92       14.43      0.96 o
  -8  -1   7      393.51      397.07      8.22 o
  -7  -1   7       43.40       43.27      1.38 o
  -6  -1   7      186.38      187.18      2.93 o
  -5  -1   7        0.00        0.24      0.26 o
  -4  -1   7       14.23       16.26      0.79 o
  -3  -1   7       13.49       11.99      0.43 o
  -2  -1   7      385.34      383.16      4.95 o
  -1  -1   7      846.68      856.67      9.66 o
   0  -1   7       18.27       20.94      0.69 o
   1  -1   7        4.91        1.44      0.35 o
   2  -1   7       43.35       51.41      1.03 o
   3  -1   7       75.96       58.72      1.31 o
   4  -1   7       15.28       14.29      0.76 o
   5  -1   7      129.67      130.92      2.84 o
   6  -1   7        0.91        1.16      0.50 o
   7  -1   7        2.88        0.97      0.61 o
   8  -1   7        0.01        0.03      0.64 o
   9  -1   7       21.55       21.32      1.52 o
  10  -1   7        1.26        1.04      0.93 o
 -12   0   7        1.28        0.53      1.43 o
 -11   0   7        0.07       -0.98      0.98 o
 -10   0   7        1.25        2.14      1.16 o
  -9   0   7      112.50      125.44      5.83 o
  -8   0   7        6.32        6.84      0.42 o
  -7   0   7        2.18        1.91      0.58 o
  -6   0   7       29.10       30.49      0.87 o
  -5   0   7        1.12        1.49      0.43 o
  -4   0   7       22.08       23.17      0.72 o
  -3   0   7       74.18       83.53      1.41 o
  -2   0   7        9.47       11.50      0.40 o
  -1   0   7        8.42        6.24      0.34 o
   0   0   7      163.35      158.70      2.06 o
   1   0   7       42.62       40.17      0.88 o
   2   0   7        0.05        0.75      0.31 o
   3   0   7       18.80       24.83      0.89 o
   4   0   7      242.84      228.46      3.45 o
   5   0   7       13.36       14.58      0.72 o
   6   0   7        3.96        3.30      0.59 o
   7   0   7        3.67        2.53      0.64 o
   8   0   7        0.03        0.08      0.63 o
   9   0   7        1.12        0.30      0.69 o
  10   0   7        9.37        9.44      1.41 o
  11   0   7        4.71        4.99      2.14 o
 -11   1   7       10.25        9.89      1.60 o
 -10   1   7        0.65        0.98      0.98 o
  -9   1   7        2.00        2.13      0.61 o
  -8   1   7        9.55        8.77      0.78 o
  -7   1   7       80.58       80.89      2.23 o
  -6   1   7       37.83       41.72      0.97 o
  -5   1   7       60.34       65.90      1.12 o
  -4   1   7        0.90        1.81      0.25 o
  -3   1   7      197.92      191.69      2.86 o
  -2   1   7       31.14       28.91      0.61 o
  -1   1   7      703.73      745.82      7.48 o
   0   1   7      246.61      257.37      3.52 o
   1   1   7     1044.06     1133.17     12.53 o
   2   1   7      442.54      495.06      6.19 o
   3   1   7        1.31        2.71      0.36 o
   4   1   7        7.56        4.61      0.40 o
   5   1   7      192.64      183.69      2.93 o
   6   1   7       86.11       84.12      2.12 o
   7   1   7        8.22        6.50      0.73 o
   8   1   7        7.49        7.74      0.81 o
   9   1   7       23.34       20.78      1.86 o
  10   1   7       21.55       21.06      1.55 o
  11   1   7        9.61        8.79      1.83 o
  12   1   7        3.96        5.34      2.49 o
 -11   2   7        8.03        9.44      1.51 o
 -10   2   7       22.45       21.56      1.87 o
  -9   2   7       15.12       14.95      0.94 o
  -8   2   7        1.89        2.21      0.49 o
  -7   2   7        1.48        2.18      0.47 o
  -6   2   7        2.12        2.15      0.43 o
  -5   2   7       37.31       34.17      1.15 o
  -4   2   7       37.33       34.92      0.68 o
  -3   2   7       19.17       18.55      0.50 o
  -2   2   7        7.01        7.14      0.34 o
  -1   2   7      641.29      660.93      6.97 o
   0   2   7      193.87      239.20      2.78 o
   1   2   7      539.98      607.72      6.91 o
   2   2   7        2.21        1.62      0.25 o
   3   2   7      419.65      446.54      5.30 o
   4   2   7      216.90      213.53      3.04 o
   5   2   7       34.52       33.80      0.93 o
   6   2   7       41.59       42.69      1.17 o
   7   2   7        0.01       -0.42      0.44 o
   8   2   7        7.07        8.53      0.81 o
   9   2   7        0.13       -0.27      0.72 o
  10   2   7       11.50       10.79      1.24 o
  11   2   7        0.88       -0.44      0.85 o
  12   2   7        2.66        2.56      1.61 o
 -10   3   7       17.29       17.35      1.11 o
  -9   3   7        0.02       -0.10      0.47 o
  -8   3   7        1.22        1.20      0.39 o
  -7   3   7       31.60       31.64      1.32 o
  -6   3   7       73.06       67.69      2.27 o
  -5   3   7       22.30       21.51      0.93 o
  -4   3   7        1.69        2.79      0.33 o
  -3   3   7       82.21       90.70      1.32 o
  -2   3   7        0.64        0.12      0.19 o
  -1   3   7     1894.70     2102.40     22.64 o
   0   3   7      484.49      504.63      5.14 o
   1   3   7      232.16      280.18      3.03 o
   2   3   7       31.83       30.60      0.71 o
   3   3   7        6.78       10.11      0.48 o
   4   3   7       19.51       20.37      1.02 o
   5   3   7      162.84      160.57      2.46 o
   6   3   7      173.19      175.40      3.14 o
   7   3   7       44.02       40.86      1.32 o
   8   3   7        5.63        6.33      0.91 o
   9   3   7        0.14        1.00      0.74 o
  10   3   7        0.02       -0.55      0.75 o
  11   3   7        7.83        6.86      1.18 o
  12   3   7        1.53        1.09      1.01 o
 -10   4   7        4.33        4.28      0.98 o
  -8   4   7        6.71        5.43      1.87 o
  -7   4   7        8.62        7.75      1.78 o
  -6   4   7        2.24        2.49      1.25 o
  -5   4   7       67.09       66.81      3.83 o
  -4   4   7       14.83       13.43      0.56 o
  -3   4   7      111.18      114.01      2.14 o
  -2   4   7        5.66        4.14      0.27 o
  -1   4   7      407.76      443.69      4.73 o
   0   4   7      227.44      254.49      3.06 o
   1   4   7      255.00      273.33      2.95 o
   2   4   7      305.99      349.91      4.17 o
   3   4   7       79.39       85.72      1.68 o
   4   4   7        2.79        2.34      0.33 o
   5   4   7      413.76      447.08      6.83 o
   6   4   7       51.83       56.67      1.46 o
   7   4   7        4.81        4.93      1.00 o
   8   4   7        2.30        1.15      0.57 o
   9   4   7        0.12       -0.62      0.63 o
  10   4   7        1.01        1.95      1.03 o
  11   4   7        8.25        7.11      1.21 o
  12   4   7        0.10        1.36      1.22 o
  13   4   7        1.08        0.89      2.14 o
  -7   5   7        0.59        2.67      1.51 o
  -6   5   7        7.73        5.70      1.60 o
  -5   5   7        7.88       11.76      1.69 o
  -4   5   7      182.73      194.45      7.66 o
  -3   5   7      321.33      298.12      5.84 o
  -2   5   7        9.55        7.77      0.33 o
  -1   5   7      653.77      666.00      7.91 o
   0   5   7      220.17      213.82      2.47 o
   1   5   7     1263.93     1302.45     13.39 o
   2   5   7       43.39       49.16      0.86 o
   3   5   7        0.19       -0.15      0.23 o
   4   5   7        1.98        1.36      0.28 o
   5   5   7       19.23       19.19      0.68 o
   6   5   7       47.58       47.47      1.58 o
   7   5   7       85.84       80.50      1.89 o
   8   5   7       83.49       83.05      3.32 o
   9   5   7        7.26        7.56      1.42 o
  10   5   7       28.58       25.12      1.95 o
  11   5   7        4.21        5.90      1.13 o
  12   5   7       78.75       86.19      8.37 o
  13   5   7        0.84        0.71      2.05 o
  -6   6   7       10.84        9.53      1.87 o
  -5   6   7        0.02       -0.89      1.07 o
  -4   6   7        1.51        1.55      0.33 o
  -3   6   7       77.85       79.00      1.93 o
  -2   6   7       10.06        7.10      0.83 o
  -1   6   7       80.12       82.42      1.28 o
   0   6   7      744.83      726.50      8.31 o
   1   6   7      197.57      194.90      2.44 o
   2   6   7      258.12      245.87      3.05 o
   3   6   7      102.21      108.98      1.63 o
   4   6   7       22.53       26.25      0.78 o
   5   6   7      215.89      233.33      3.30 o
   6   6   7       18.79       16.66      0.71 o
   7   6   7       77.51       75.72      2.21 o
   8   6   7       35.18       35.87      1.98 o
   9   6   7        0.78        0.79      0.91 o
  10   6   7        1.52        2.85      0.94 o
  11   6   7        1.72        4.54      1.32 o
  12   6   7        3.46        3.48      1.38 o
  13   6   7        2.65        3.18      1.39 o
  -5   7   7       33.18       32.19      1.16 o
  -4   7   7        2.36        1.96      0.43 o
  -3   7   7       94.90       86.36      2.15 o
  -2   7   7        0.19        0.11      0.39 o
  -1   7   7      716.90      715.80     10.15 o
   0   7   7      103.80      111.78      1.64 o
   1   7   7       16.51       15.20      0.68 o
   2   7   7       82.47       84.66      1.47 o
   3   7   7      356.08      356.62      4.66 o
   4   7   7        0.00        0.02      0.25 o
   5   7   7      217.63      196.70      3.79 o
   6   7   7       19.98       15.93      0.73 o
   7   7   7       60.52       60.81      1.89 o
   8   7   7       11.71        9.41      1.09 o
   9   7   7        5.68        7.22      1.26 o
  10   7   7       49.27       46.59      3.65 o
  11   7   7        0.07        0.67      1.00 o
  12   7   7        0.55       -0.88      1.10 o
  13   7   7        8.93        7.75      1.69 o
  -6   8   7        0.52        0.10      0.49 o
  -5   8   7        7.42        5.01      1.87 o
  -4   8   7       18.87       19.08      1.07 o
  -3   8   7        2.84        3.57      0.94 o
  -2   8   7       16.23       15.03      1.04 o
  -1   8   7        3.35        3.16      0.40 o
   0   8   7       85.69       82.73      3.09 o
   1   8   7       20.61       22.98      0.81 o
   2   8   7      226.23      215.21      3.26 o
   3   8   7        6.82        7.28      0.58 o
   4   8   7      197.84      187.72      3.07 o
   5   8   7        0.04        0.55      0.35 o
   6   8   7      283.98      280.73      4.66 o
   7   8   7       68.56       64.13      2.87 o
   8   8   7       90.26       86.42      3.53 o
   9   8   7        0.36        0.48      1.38 o
  10   8   7       49.36       53.98      4.01 o
  11   8   7       27.72       34.05      2.39 o
  12   8   7        0.44       -0.16      1.16 o
  13   8   7        0.01        0.73      1.32 o
  -5   9   7       16.34       17.28      1.60 o
  -4   9   7       84.47       86.75      3.56 o
  -3   9   7        2.42        1.51      0.69 o
  -2   9   7        4.37        4.74      0.65 o
  -1   9   7       60.41       63.53      1.77 o
   0   9   7        0.61        0.57      0.43 o
   1   9   7        2.44        3.24      0.48 o
   2   9   7       16.53       16.52      0.81 o
   3   9   7      234.78      247.11      4.16 o
   4   9   7       77.92       87.80      1.84 o
   5   9   7       55.67       59.20      1.83 o
   6   9   7       30.26       25.52      1.88 o
   7   9   7       68.92       65.23      2.92 o
   8   9   7      236.21      224.04      6.64 o
   9   9   7       25.83       28.03      3.74 o
  10   9   7       21.31       22.98      2.94 o
  11   9   7       10.52        6.86      2.14 o
  12   9   7        0.66        0.53      1.26 o
  13   9   7        7.96        7.70      1.79 o
  -4  10   7        3.24        3.92      1.34 o
  -3  10   7       49.77       57.72      3.47 o
  -2  10   7        0.03        0.89      1.07 o
  -1  10   7        4.74        3.47      1.25 o
   0  10   7        0.13        0.13      0.64 o
   1  10   7       40.47       37.70      2.27 o
   2  10   7        9.76       10.29      0.89 o
   3  10   7       11.72       10.11      1.37 o
   4  10   7       95.70       96.01      2.80 o
   5  10   7        1.92        2.33      0.59 o
   6  10   7        3.19        2.52      0.87 o
   7  10   7        0.03        0.49      0.88 o
   8  10   7       46.15       39.93      2.45 o
   9  10   7        1.20        0.40      1.01 o
  10  10   7        2.21        3.01      1.38 o
  11  10   7        0.03       -1.34      1.51 o
  12  10   7        1.86        1.29      1.32 o
  13  10   7        0.19        0.53      1.41 o
  -3  11   7        0.00       -0.09      1.34 o
  -2  11   7       12.70        9.09      1.78 o
  -1  11   7        3.73        4.81      1.51 o
   0  11   7        0.18       -0.11      0.64 o
   1  11   7       11.79       14.62      1.37 o
   2  11   7       38.38       32.87      1.98 o
   3  11   7       30.23       36.00      2.14 o
   4  11   7        8.98        8.29      0.98 o
   5  11   7       63.88       59.91      2.97 o
   6  11   7       32.13       26.81      2.76 o
   7  11   7        0.34        0.18      0.88 o
   8  11   7       22.40       26.37      2.58 o
   9  11   7        0.72        0.40      1.07 o
  10  11   7        2.77        3.43      1.39 o
  11  11   7        0.41       -0.09      1.60 o
  12  11   7       15.29       15.29      3.65 o
  13  11   7        4.73        4.75      2.89 o
  -2  12   7        0.57       -0.98      1.34 o
  -1  12   7        3.82        3.74      1.60 o
   0  12   7        0.56        0.73      0.89 o
   1  12   7        0.01       -0.54      0.77 o
   2  12   7       10.70        9.76      1.78 o
   3  12   7        8.27        6.95      1.43 o
   4  12   7        3.81        3.73      1.13 o
   5  12   7       35.79       31.48      2.23 o
   6  12   7       13.13       14.43      2.41 o
   7  12   7        2.88        2.41      1.69 o
   8  12   7       29.59       28.77      3.21 o
   9  12   7        0.06       -1.01      1.01 o
  10  12   7        9.74        9.46      1.87 o
  11  12   7        1.40       -1.69      1.69 o
  12  12   7        0.12       -1.96      1.96 o
  13  12   7        1.67        6.37      1.88 o
   0  13   7        8.04        6.24      2.05 o
   1  13   7        4.32        3.03      0.98 o
   2  13   7       27.81       29.14      7.79 o
   3  13   7       11.00       11.33      2.94 o
   4  13   7       56.92       34.12      3.65 o
   5  13   7       14.84       14.79      2.41 o
   6  13   7        0.50        0.45      1.43 o
   7  13   7        0.21        1.25      1.69 o
   8  13   7        2.12        1.87      1.69 o
   9  13   7        3.06        4.19      2.05 o
  10  13   7        1.58       -1.51      1.51 o
  11  13   7        0.08       -0.98      1.96 o
  12  13   7        2.80        4.36      2.58 o
  13  13   7       16.72       10.78      2.94 o
   1  14   7        0.13       -0.27      1.16 o
   2  14   7       12.93       13.05      2.76 o
   3  14   7        0.30        0.10      1.13 o
   4  14   7        0.04        0.71      1.60 o
   5  14   7        2.44        2.67      1.69 o
   6  14   7        0.30        0.09      1.60 o
   7  14   7        2.63        4.01      2.14 o
   8  14   7       16.74       23.07      3.21 o
   9  14   7        1.34        1.60      1.96 o
  10  14   7        9.46        9.35      2.76 o
  11  14   7        0.54       -1.96      2.14 o
   5  15   7        1.12        0.80      1.87 o
   6  15   7        0.35       -1.69      1.69 o
   7  15   7        1.22        1.96      2.05 o
   8  15   7        1.10        0.89      2.05 o
   9  15   7        1.20        4.28      2.41 o
  -7 -11   8        3.69        4.28      2.94 o
  -9 -10   8        2.75        0.98      2.32 o
  -8 -10   8        6.79        6.50      2.58 o
  -7 -10   8        0.49       -0.45      2.05 o
  -6 -10   8        0.11       -1.69      1.69 o
  -5 -10   8        5.14        4.63      2.32 o
  -4 -10   8        1.99        2.32      2.32 o
  -3 -10   8       10.06       13.00      3.12 o
 -10  -9   8        4.20        3.47      2.41 o
  -9  -9   8        6.92        3.47      2.32 o
  -8  -9   8       80.49       89.34      5.97 o
  -7  -9   8       50.29       62.55      3.65 o
  -6  -9   8        1.66        2.21      1.42 o
  -5  -9   8       32.87       39.55      4.10 o
  -4  -9   8        1.02       -0.18      1.69 o
  -3  -9   8        0.19        1.07      1.78 o
  -2  -9   8       18.87       22.45      3.21 o
  -1  -9   8       13.74       12.20      2.76 o
 -11  -8   8        0.16       -1.78      1.78 o
 -10  -8   8       11.59       15.41      2.85 o
  -9  -8   8        5.07        7.84      2.23 o
  -8  -8   8        0.12        0.53      1.69 o
  -7  -8   8        4.40        6.95      2.32 o
  -6  -8   8        1.71        1.26      1.02 o
  -5  -8   8       53.40       62.82      2.73 o
  -4  -8   8        2.24        1.87      1.78 o
  -3  -8   8       17.08       18.53      2.85 o
  -2  -8   8       35.93       37.68      3.83 o
  -1  -8   8       13.18        9.62      2.32 o
   0  -8   8        2.49        1.96      1.78 o
   1  -8   8        5.52        2.85      1.96 o
 -12  -7   8        1.88        2.94      1.96 o
 -11  -7   8        2.82        2.85      1.78 o
 -10  -7   8       16.73       17.37      2.76 o
  -9  -7   8        0.73        0.27      1.51 o
  -8  -7   8       10.87       13.61      1.88 o
  -7  -7   8       22.29       25.44      2.58 o
  -6  -7   8        0.43        0.68      0.87 o
  -5  -7   8       16.59       19.85      1.60 o
  -4  -7   8        3.66        7.30      1.28 o
  -3  -7   8       12.56       15.89      1.40 o
  -2  -7   8        2.75        3.30      1.69 o
  -1  -7   8       11.86       15.50      2.58 o
   0  -7   8        1.07        1.78      1.51 o
   1  -7   8        2.07        1.78      1.51 o
   2  -7   8        4.36        7.66      2.05 o
   3  -7   8        0.16       -1.16      1.16 o
 -12  -6   8        1.01        2.76      1.69 o
 -11  -6   8        0.40        0.80      1.51 o
 -10  -6   8       15.28       15.05      2.41 o
  -9  -6   8        1.69        1.69      1.51 o
  -8  -6   8        0.25       -0.48      1.07 o
  -7  -6   8        4.25        5.67      1.33 o
  -6  -6   8       11.98       11.11      1.28 o
  -5  -6   8        2.12        2.09      1.21 o
  -4  -6   8       22.03       24.19      1.58 o
  -3  -6   8       35.26       30.30      2.31 o
  -2  -6   8        0.27        1.19      0.75 o
  -1  -6   8       18.52       24.76      2.85 o
   0  -6   8        5.45        5.97      1.96 o
   1  -6   8       16.73       18.17      2.58 o
   2  -6   8        0.74       -0.98      1.34 o
   3  -6   8       18.85       21.65      2.76 o
   4  -6   8        1.42        1.43      1.60 o
 -13  -5   8        0.57        0.80      2.41 o
 -12  -5   8        4.44        7.36      1.48 o
 -11  -5   8        0.99        2.40      1.20 o
 -10  -5   8        0.57        0.23      1.03 o
  -9  -5   8        2.79        0.99      1.16 o
  -8  -5   8       16.74       19.29      1.53 o
  -7  -5   8       15.82       15.03      1.38 o
  -6  -5   8        0.03        0.09      0.62 o
  -5  -5   8        0.11       -0.72      0.72 o
  -4  -5   8       15.94       12.52      1.20 o
  -3  -5   8        1.84        2.72      0.85 o
  -2  -5   8      152.60      154.55      4.11 o
  -1  -5   8       72.84       70.55      3.08 o
   0  -5   8        0.22        0.25      1.16 o
   1  -5   8       45.52       35.97      4.59 o
   2  -5   8       10.09        7.05      1.47 o
   3  -5   8        0.99        0.80      1.00 o
   4  -5   8        9.85       11.19      1.62 o
   5  -5   8        0.68        1.07      1.43 o
 -13  -4   8        0.50        0.45      1.07 o
 -12  -4   8        0.06        0.18      0.98 o
 -11  -4   8       17.13       15.53      1.61 o
 -10  -4   8        2.80        2.10      1.07 o
  -9  -4   8        7.01        8.41      1.23 o
  -8  -4   8        6.52        5.18      0.99 o
  -7  -4   8       20.47       20.76      1.45 o
  -6  -4   8       61.29       58.37      1.95 o
  -5  -4   8       60.94       55.08      3.16 o
  -4  -4   8       28.57       26.66      1.30 o
  -3  -4   8       22.20       20.76      1.19 o
  -2  -4   8      189.31      183.39      4.51 o
  -1  -4   8       13.29       15.43      0.79 o
   0  -4   8       14.68        8.92      0.76 o
   1  -4   8       25.91       23.97      1.32 o
   2  -4   8        1.01        1.71      0.78 o
   3  -4   8        2.31        3.13      1.32 o
   4  -4   8        0.37       -0.05      0.73 o
   5  -4   8        0.04        1.06      0.86 o
   6  -4   8        1.34        0.23      0.96 o
   7  -4   8        3.63        4.39      2.05 o
 -12  -3   8        3.74        5.64      1.02 o
 -11  -3   8       23.34       24.72      1.75 o
 -10  -3   8       32.15       31.99      1.95 o
  -9  -3   8       20.51       22.21      1.49 o
  -8  -3   8       10.90       11.95      1.26 o
  -7  -3   8      100.95      103.78      3.07 o
  -6  -3   8       36.70       33.75      1.27 o
  -5  -3   8        2.07        0.96      0.50 o
  -4  -3   8       30.73       29.08      1.24 o
  -3  -3   8       54.55       46.51      1.08 o
  -2  -3   8       49.92       46.66      1.32 o
  -1  -3   8      319.07      286.27      4.06 o
   0  -3   8       22.97       19.45      1.06 o
   1  -3   8        0.01       -0.25      0.52 o
   2  -3   8       26.76       22.09      1.41 o
   3  -3   8       64.56       59.81      2.14 o
   4  -3   8       31.96       31.79      1.67 o
   5  -3   8       54.38       54.16      2.22 o
   6  -3   8       35.01       39.57      2.39 o
   7  -3   8        4.77        3.86      1.13 o
   8  -3   8        0.71       -0.31      1.13 o
 -12  -2   8        2.04        1.16      1.69 o
 -11  -2   8       14.48       16.10      1.23 o
 -10  -2   8        2.36        4.36      0.89 o
  -9  -2   8       23.11       23.17      1.40 o
  -8  -2   8       38.20       38.62      1.72 o
  -7  -2   8        3.06        2.72      0.65 o
  -6  -2   8       31.75       34.34      1.33 o
  -5  -2   8       26.28       26.20      1.04 o
  -4  -2   8        0.02       -0.29      0.29 o
  -3  -2   8      183.49      183.57      2.79 o
  -2  -2   8      178.98      193.20      3.53 o
  -1  -2   8      628.26      590.91      7.45 o
   0  -2   8        4.94        4.10      0.36 o
   1  -2   8       66.80       67.77      1.54 o
   2  -2   8      277.77      253.44      3.82 o
   3  -2   8        0.02       -0.18      0.42 o
   4  -2   8        0.23        0.08      0.50 o
   5  -2   8        2.04        0.73      0.72 o
   6  -2   8        0.00        0.62      0.64 o
   7  -2   8        0.04        0.22      0.83 o
   8  -2   8       15.85       13.12      1.67 o
 -12  -1   8        3.83        3.83      1.87 o
 -11  -1   8        1.06        2.32      1.51 o
 -10  -1   8       11.23       13.49      2.45 o
  -9  -1   8        4.78        5.84      1.08 o
  -8  -1   8        9.67        9.76      0.96 o
  -7  -1   8       11.46       10.88      0.96 o
  -6  -1   8        1.81        2.08      0.48 o
  -5  -1   8       67.95       68.21      1.47 o
  -4  -1   8       18.65       21.26      0.74 o
  -3  -1   8        9.87        8.87      0.52 o
  -2  -1   8      300.18      333.35      4.41 o
  -1  -1   8       96.35       87.08      1.59 o
   0  -1   8      287.62      289.97      3.97 o
   1  -1   8      376.13      372.02      5.31 o
   2  -1   8       10.37        7.15      0.52 o
   3  -1   8      155.45      151.35      2.56 o
   4  -1   8       20.54       20.62      1.02 o
   5  -1   8        0.17       -0.42      0.47 o
   6  -1   8        1.18        1.22      0.70 o
   7  -1   8        4.57        5.06      0.85 o
   8  -1   8       13.24       14.53      1.19 o
   9  -1   8        0.18        1.03      1.09 o
 -11   0   8        6.03        5.52      1.60 o
 -10   0   8       13.73       16.21      2.05 o
  -9   0   8        3.02        3.18      1.07 o
  -8   0   8        9.88        9.20      0.77 o
  -7   0   8        2.93        3.18      0.56 o
  -6   0   8        0.01       -0.10      0.36 o
  -5   0   8        2.27        3.04      0.37 o
  -4   0   8       28.28       28.17      0.78 o
  -3   0   8      373.07      395.21      5.36 o
  -2   0   8       46.41       47.36      0.90 o
  -1   0   8       62.57       57.24      1.15 o
   0   0   8      172.81      190.57      2.77 o
   1   0   8       28.59       31.60      0.87 o
   2   0   8      112.52      116.61      2.33 o
   3   0   8       48.08       43.85      1.49 o
   4   0   8       99.20       89.63      2.29 o
   5   0   8      111.09      102.24      2.44 o
   6   0   8        7.33        6.57      0.75 o
   7   0   8        3.51        4.19      1.03 o
   8   0   8        1.16        0.17      0.72 o
   9   0   8       16.88       17.20      1.30 o
  10   0   8        1.90        2.80      1.03 o
  11   0   8        2.55        3.92      2.32 o
 -11   1   8        0.95        0.62      1.25 o
 -10   1   8        2.93        3.74      1.25 o
  -9   1   8        1.83        2.70      1.56 o
  -8   1   8       76.01       82.56      2.41 o
  -7   1   8       39.38       41.35      1.13 o
  -6   1   8       19.17       18.95      0.72 o
  -5   1   8       23.27       21.19      0.68 o
  -4   1   8       35.29       35.22      0.87 o
  -3   1   8       52.56       56.53      1.20 o
  -2   1   8      333.84      352.50      4.21 o
  -1   1   8        5.86       10.12      0.42 o
   0   1   8       70.69       69.30      1.40 o
   1   1   8        1.01        0.45      0.27 o
   2   1   8       42.64       42.82      1.09 o
   3   1   8       25.66       23.51      0.92 o
   4   1   8       57.35       62.64      1.59 o
   5   1   8      118.10      110.35      3.12 o
   6   1   8        3.11        2.50      0.60 o
   7   1   8        3.88        2.28      0.63 o
   8   1   8        0.25       -0.22      0.69 o
   9   1   8        8.16        8.42      1.90 o
  10   1   8        3.99        4.66      1.11 o
  11   1   8        5.70        8.91      2.41 o
 -10   2   8        4.97        5.43      1.25 o
  -9   2   8        4.26        6.04      1.25 o
  -8   2   8        2.11        1.76      0.54 o
  -7   2   8       28.23       24.86      1.11 o
  -6   2   8       10.71        9.41      0.71 o
  -5   2   8      157.04      150.44      2.47 o
  -4   2   8        5.57        4.86      0.33 o
  -3   2   8      151.65      148.16      2.28 o
  -2   2   8        0.71        0.81      0.20 o
  -1   2   8      159.45      175.92      2.18 o
   0   2   8        5.48        3.76      0.29 o
   1   2   8        0.28       -0.15      0.19 o
   2   2   8       39.99       42.77      1.05 o
   3   2   8      253.26      261.76      3.89 o
   4   2   8        0.54        0.42      0.29 o
   5   2   8      657.09      633.36      9.33 o
   6   2   8        0.25        0.26      0.47 o
   7   2   8       52.31       48.29      1.63 o
   8   2   8        0.29        0.38      0.69 o
   9   2   8        1.61        1.12      0.81 o
  10   2   8       10.36       10.23      1.31 o
  11   2   8        0.04       -1.29      1.29 o
  12   2   8        6.13        1.96      2.23 o
 -10   3   8        4.24        4.72      1.16 o
  -9   3   8       45.45       44.30      1.73 o
  -8   3   8       39.29       36.90      1.36 o
  -7   3   8        9.80        8.26      0.67 o
  -6   3   8        3.57        3.11      0.52 o
  -5   3   8       71.70       69.29      1.87 o
  -4   3   8      768.98      767.09     10.84 o
  -3   3   8        9.97        8.29      0.44 o
  -2   3   8      136.60      140.38      1.89 o
  -1   3   8       66.08       83.18      1.38 o
   0   3   8      386.01      452.60      4.71 o
   1   3   8       21.31       20.18      0.57 o
   2   3   8        0.11        0.11      0.23 o
   3   3   8        7.42        6.07      0.50 o
   4   3   8      110.30      120.30      2.56 o
   5   3   8       36.57       36.93      1.44 o
   6   3   8       20.91       17.05      0.88 o
   7   3   8        1.50        3.24      0.69 o
   8   3   8        1.86        1.24      0.74 o
   9   3   8       48.96       47.38      2.56 o
  10   3   8        6.07        5.97      1.11 o
  11   3   8       11.42       15.71      1.88 o
  12   3   8        0.40        2.41      2.23 o
 -10   4   8        4.18        2.76      0.80 o
  -9   4   8        9.96       11.22      0.85 o
  -8   4   8        8.31        8.64      0.88 o
  -7   4   8        9.38        9.42      0.75 o
  -6   4   8       21.62       23.18      0.88 o
  -5   4   8       18.94       20.58      0.84 o
  -4   4   8      528.20      515.09      9.85 o
  -3   4   8       96.62       99.53      1.57 o
  -2   4   8       33.42       38.63      0.75 o
  -1   4   8       24.03       18.98      0.50 o
   0   4   8        8.62        7.19      0.36 o
   1   4   8       13.84       11.61      0.41 o
   2   4   8        8.27        6.91      0.40 o
   3   4   8      175.44      178.06      2.67 o
   4   4   8       28.09       26.57      0.87 o
   5   4   8        0.67        0.40      0.33 o
   6   4   8       41.72       35.95      1.92 o
   7   4   8        1.59        2.31      0.74 o
   8   4   8        0.08        0.33      0.65 o
   9   4   8       35.10       36.31      1.82 o
  10   4   8        0.14        0.60      0.85 o
  11   4   8        0.31       -1.44      1.69 o
  12   4   8        1.04        1.85      1.32 o
  -7   5   8        0.02       -1.07      1.07 o
  -6   5   8       23.72       25.65      2.49 o
  -5   5   8        0.14        0.06      0.49 o
  -4   5   8       36.07       34.35      1.23 o
  -3   5   8       92.43       84.60      2.09 o
  -2   5   8      257.59      270.08      3.71 o
  -1   5   8        0.23        0.16      0.20 o
   0   5   8      155.45      161.41      2.11 o
   1   5   8       17.66       23.93      0.60 o
   2   5   8       79.97       88.88      1.32 o
   3   5   8       51.08       41.12      1.18 o
   4   5   8       10.53       14.04      0.61 o
   5   5   8      275.19      263.01      3.99 o
   6   5   8       33.93       28.57      1.37 o
   7   5   8        0.12       -0.29      0.59 o
   8   5   8        0.27        0.29      0.63 o
   9   5   8        1.33       -0.49      0.68 o
  10   5   8        0.14        1.01      1.04 o
  11   5   8        0.39        1.61      1.19 o
  12   5   8        0.63        0.91      1.29 o
  13   5   8        8.05        7.66      2.67 o
  -6   6   8        4.72        4.19      1.51 o
  -5   6   8        4.50        4.92      0.45 o
  -4   6   8       12.98       10.86      0.66 o
  -3   6   8        3.08        4.12      0.51 o
  -2   6   8       13.11       14.46      0.53 o
  -1   6   8      104.57      112.63      1.81 o
   0   6   8       30.79       31.86      0.70 o
   1   6   8       55.82       57.64      0.95 o
   2   6   8      247.25      248.17      3.13 o
   3   6   8        0.14        0.26      0.25 o
   4   6   8       15.59       13.70      0.65 o
   5   6   8      404.96      384.93      5.15 o
   6   6   8       13.83       15.56      0.78 o
   7   6   8      280.18      260.53      5.91 o
   8   6   8       97.92      101.06      3.10 o
   9   6   8       24.88       30.46      3.03 o
  10   6   8       24.75       20.13      1.86 o
  11   6   8        1.49        3.73      1.25 o
  12   6   8       21.20       25.44      2.32 o
  13   6   8        0.46        0.53      1.87 o
  -5   7   8        4.54        2.95      0.49 o
  -4   7   8      206.50      201.88      5.07 o
  -3   7   8       16.92       17.52      1.46 o
  -2   7   8       83.53       75.32      2.00 o
  -1   7   8      102.54       90.98      1.72 o
   0   7   8      134.31      141.67      2.02 o
   1   7   8        0.13        0.18      0.26 o
   2   7   8      224.91      243.51      3.08 o
   3   7   8       20.20       24.57      0.73 o
   4   7   8        6.89        6.04      0.45 o
   5   7   8       90.47       78.03      1.65 o
   6   7   8       66.48       72.75      2.17 o
   7   7   8       54.47       47.30      3.56 o
   8   7   8       18.91       17.24      1.64 o
   9   7   8       38.26       42.11      5.12 o
  10   7   8        2.55        4.81      1.87 o
  11   7   8        3.71        4.80      1.83 o
  12   7   8        8.88        7.82      1.64 o
  13   7   8       17.67       19.27      2.26 o
  -6   8   8       53.90       54.11      3.61 o
  -5   8   8      109.26      100.06      3.07 o
  -4   8   8        9.77        8.96      0.94 o
  -3   8   8       26.40       28.55      1.39 o
  -2   8   8        7.49        5.80      0.79 o
  -1   8   8       44.42       44.98      1.18 o
   0   8   8      478.16      473.45      9.21 o
   1   8   8      112.01      106.11      2.06 o
   2   8   8        1.33        0.40      0.38 o
   3   8   8       72.47       61.48      1.52 o
   4   8   8        0.06       -0.28      0.28 o
   5   8   8      260.11      255.14      4.37 o
   6   8   8       38.93       33.30      1.29 o
   7   8   8      239.91      230.75      6.64 o
   8   8   8       23.77       28.19      2.54 o
   9   8   8       21.70       22.86      1.98 o
  10   8   8        0.32        0.18      1.60 o
  11   8   8        0.74       -0.80      1.00 o
  12   8   8       15.84       13.87      1.98 o
  13   8   8        1.60        0.98      1.42 o
  -5   9   8        1.31        2.00      0.63 o
  -4   9   8        1.91        0.78      0.53 o
  -3   9   8       23.56       27.61      1.48 o
  -2   9   8        5.91        6.19      0.85 o
  -1   9   8       22.95       27.81      0.93 o
   0   9   8        2.60        2.13      0.64 o
   1   9   8        1.43        1.53      0.65 o
   2   9   8      170.50      176.82      3.47 o
   3   9   8      238.21      221.59      4.25 o
   4   9   8       82.85       81.66      1.96 o
   5   9   8       68.42       60.25      1.69 o
   6   9   8        6.98        6.91      0.83 o
   7   9   8       11.07       14.78      1.54 o
   8   9   8        4.76        4.86      1.51 o
   9   9   8        0.06        0.22      1.01 o
  10   9   8       20.44       19.42      2.85 o
  11   9   8       19.87       21.47      3.12 o
  12   9   8       26.76       27.43      2.42 o
  13   9   8        1.96        1.00      1.42 o
  -4  10   8        1.86        2.05      1.07 o
  -3  10   8        5.20        4.36      1.34 o
  -2  10   8       31.13       33.14      2.58 o
  -1  10   8       18.33       18.28      1.42 o
   0  10   8        3.54        5.02      0.70 o
   1  10   8        1.54        0.84      0.58 o
   2  10   8        6.75        6.62      0.70 o
   3  10   8      305.67      309.41      5.75 o
   4  10   8       17.94       17.57      1.27 o
   5  10   8       29.63       26.30      1.50 o
   6  10   8       29.12       29.07      1.56 o
   7  10   8       94.05       92.44      3.72 o
   8  10   8       78.62       78.27      3.53 o
   9  10   8        3.65        5.79      1.29 o
  10  10   8        0.51        1.57      1.13 o
  11  10   8        4.59        3.47      2.05 o
  12  10   8       15.23       16.21      2.11 o
  13  10   8        0.65       -1.37      1.47 o
  -3  11   8        0.64        0.53      1.25 o
  -2  11   8       14.54       15.32      2.05 o
  -1  11   8        1.62        0.71      1.25 o
   0  11   8        4.71        7.07      0.90 o
   1  11   8        8.72       11.31      1.20 o
   2  11   8        2.25        1.68      0.86 o
   3  11   8       14.75       11.81      1.43 o
   4  11   8       85.91       81.36      2.62 o
   5  11   8       33.97       30.20      1.91 o
   6  11   8        7.44        9.44      1.96 o
   7  11   8       19.04       21.20      2.67 o
   8  11   8       23.40       23.94      2.32 o
   9  11   8        2.93        2.43      1.23 o
  10  11   8        0.93        1.61      1.24 o
  11  11   8        2.90        2.76      2.05 o
  12  11   8        0.02        1.34      2.14 o
  13  11   8        0.39        2.31      1.60 o
  -2  12   8        0.61        1.96      1.60 o
  -1  12   8       50.53       46.14      3.56 o
   0  12   8        3.35        2.55      0.89 o
   1  12   8        5.30        3.27      0.98 o
   2  12   8        0.14       -0.56      0.81 o
   3  12   8        2.24        1.31      1.00 o
   4  12   8        2.41        4.93      1.23 o
   5  12   8       59.41       59.24      4.19 o
   6  12   8       25.44       19.69      2.67 o
   7  12   8        2.12        4.10      1.69 o
   8  12   8        2.40        0.45      1.60 o
   9  12   8       10.18       12.31      1.86 o
  10  12   8        6.65        5.96      1.63 o
  11  12   8        0.83        3.56      2.05 o
  12  12   8       32.66       41.87      4.54 o
  13  12   8        3.77        1.34      2.23 o
   0  13   8        0.06        0.27      1.51 o
   1  13   8        1.53        0.98      0.92 o
   2  13   8        3.34        4.01      2.14 o
   3  13   8        9.66        8.18      1.47 o
   4  13   8       10.17        9.78      2.27 o
   5  13   8        0.03        2.49      1.60 o
   6  13   8       20.06       23.25      2.94 o
   7  13   8        2.73        3.03      1.78 o
   8  13   8        0.19        0.45      1.69 o
   9  13   8        0.37        0.00      1.69 o
  10  13   8        2.99        5.34      2.32 o
  12  13   8        7.27        9.00      2.94 o
   1  14   8        0.04        0.89      1.07 o
   2  14   8        0.07       -0.39      1.02 o
   3  14   8        1.81        0.64      1.16 o
   4  14   8        1.30       -0.62      1.51 o
   5  14   8        0.81        1.96      1.51 o
   6  14   8        0.12       -0.62      1.43 o
   7  14   8        0.62       -0.53      1.69 o
   8  14   8        4.20        4.36      2.23 o
   9  14   8       13.95       17.37      3.21 o
  10  14   8        6.57        8.02      2.67 o
  11  14   8        5.66        6.06      2.85 o
   5  15   8        0.10       -0.71      1.69 o
   6  15   8        4.74        6.24      2.41 o
   7  15   8       18.49       18.97      3.21 o
   8  15   8        3.70        6.06      2.49 o
   9  15   8        0.13        3.12      2.23 o
  -8 -10   9        2.99        2.49      2.67 o
  -6 -10   9        3.14        5.52      2.76 o
  -5 -10   9        0.88        1.43      2.41 o
 -10  -9   9        1.48        3.56      2.41 o
  -9  -9   9        7.26       10.24      2.94 o
  -8  -9   9        4.94        5.43      2.49 o
  -7  -9   9        1.65       -0.09      2.05 o
  -6  -9   9       15.38       18.17      3.47 o
  -5  -9   9        0.55       -1.43      1.96 o
  -4  -9   9        5.85       13.09      2.85 o
  -3  -9   9        0.11       -1.51      1.78 o
  -2  -9   9        1.24        2.23      1.96 o
 -10  -8   9        4.48        8.11      2.67 o
  -9  -8   9       22.58       30.29      3.65 o
  -8  -8   9       15.98       16.03      3.03 o
  -7  -8   9       38.18       37.06      4.01 o
  -6  -8   9       14.98       17.32      2.08 o
  -5  -8   9        5.03        5.44      1.56 o
  -4  -8   9       56.93       49.79      4.45 o
  -3  -8   9        9.29       11.76      2.67 o
  -2  -8   9        0.00        2.23      1.96 o
  -1  -8   9        5.69        3.03      1.96 o
   0  -8   9       13.09       14.25      2.76 o
 -11  -7   9        0.23       -0.62      1.87 o
 -10  -7   9        7.66        5.88      2.14 o
  -9  -7   9        8.46        5.61      2.05 o
  -8  -7   9        1.67        3.12      1.78 o
  -7  -7   9       21.98       29.66      3.38 o
  -6  -7   9       37.11       38.10      2.19 o
  -5  -7   9        2.42        2.08      1.01 o
  -4  -7   9        7.80        6.92      1.23 o
  -3  -7   9       14.18       14.05      1.76 o
  -2  -7   9       23.11       22.89      3.03 o
  -1  -7   9       20.92       17.01      2.76 o
   0  -7   9       25.34       21.73      3.03 o
   1  -7   9        1.15       -0.18      1.60 o
   2  -7   9        2.20        2.05      1.87 o
 -11  -6   9        0.93       -0.18      1.43 o
 -10  -6   9        4.49        7.66      2.05 o
  -9  -6   9        4.86        6.59      1.87 o
  -8  -6   9        0.08        0.89      1.43 o
  -7  -6   9        3.05        0.95      1.60 o
  -6  -6   9        0.04        0.61      0.88 o
  -5  -6   9       12.28       14.58      1.47 o
  -4  -6   9        4.47        7.64      1.19 o
  -3  -6   9       23.46       22.36      1.64 o
  -2  -6   9       32.27       34.90      5.03 o
  -1  -6   9        3.02        4.10      1.87 o
   0  -6   9       21.75       24.85      3.03 o
   1  -6   9        0.02       -0.62      1.43 o
   2  -6   9        0.57        2.05      1.60 o
   3  -6   9       10.78        8.91      2.23 o
 -12  -5   9        1.68        1.69      1.51 o
 -11  -5   9        0.67        0.80      1.34 o
 -10  -5   9        0.00        0.80      1.43 o
  -9  -5   9        0.02       -0.80      1.25 o
  -8  -5   9        0.12       -1.00      1.02 o
  -7  -5   9       19.16       18.49      1.86 o
  -6  -5   9        1.29        0.46      1.09 o
  -5  -5   9        0.98        0.73      0.80 o
  -4  -5   9        2.84        1.90      0.88 o
  -3  -5   9       58.36       57.57      2.36 o
  -2  -5   9        3.61        6.43      1.06 o
  -1  -5   9        0.56       -1.19      2.09 o
   0  -5   9       18.37       17.90      2.49 o
   1  -5   9       11.94       13.98      2.41 o
   2  -5   9        4.55        3.38      1.60 o
   3  -5   9        1.83        2.67      1.60 o
   4  -5   9        1.02        1.51      1.60 o
   5  -5   9        0.02       -0.53      1.60 o
 -12  -4   9       11.93       11.07      1.55 o
 -11  -4   9        3.85        4.01      1.24 o
 -10  -4   9        0.19       -0.60      0.98 o
  -9  -4   9        1.82       -0.05      1.43 o
  -8  -4   9        0.23       -0.60      0.78 o
  -7  -4   9       11.91       16.60      1.76 o
  -6  -4   9       44.45       41.58      2.00 o
  -5  -4   9        3.50        1.24      0.76 o
  -4  -4   9        1.22        1.47      0.86 o
  -3  -4   9      105.65       92.62      2.95 o
  -2  -4   9      136.96      148.07      3.99 o
  -1  -4   9        0.58       -0.21      0.72 o
   0  -4   9       24.03       21.34      2.89 o
   1  -4   9       65.12       60.75      4.10 o
   2  -4   9       37.75       39.73      3.47 o
   3  -4   9        0.71       -0.27      1.25 o
   4  -4   9        5.50        6.68      1.87 o
   5  -4   9        0.33        1.60      1.34 o
   6  -4   9        2.95        1.96      1.60 o
 -12  -3   9        0.37       -0.25      0.82 o
 -11  -3   9        2.45        2.44      1.00 o
 -10  -3   9       18.71       19.08      1.65 o
  -9  -3   9        0.90        2.67      1.07 o
  -8  -3   9       19.89       19.49      1.44 o
  -7  -3   9       15.19       17.80      1.37 o
  -6  -3   9       41.31       36.83      2.51 o
  -5  -3   9       19.96       26.32      2.10 o
  -4  -3   9      268.18      270.94      5.31 o
  -3  -3   9        6.85        6.46      0.83 o
  -2  -3   9      263.96      239.86      5.67 o
  -1  -3   9       37.48       33.49      1.66 o
   0  -3   9        3.30        2.39      0.80 o
   1  -3   9       12.69       13.21      1.21 o
   2  -3   9       26.59       25.42      1.95 o
   3  -3   9        7.59       10.67      1.13 o
   4  -3   9        1.13        0.22      0.74 o
   5  -3   9        1.13        0.00      0.80 o
   6  -3   9        7.28        7.61      1.43 o
   7  -3   9        0.07        0.89      1.51 o
 -12  -2   9        1.39        1.69      2.05 o
 -11  -2   9        0.00       -0.42      0.71 o
 -10  -2   9        6.83        7.26      1.10 o
  -9  -2   9        7.87        8.94      1.19 o
  -8  -2   9       21.98       22.52      1.41 o
  -7  -2   9        2.42        2.96      0.83 o
  -6  -2   9       92.14      102.50      2.58 o
  -5  -2   9      115.39      108.62      2.37 o
  -4  -2   9      190.27      191.90      3.97 o
  -3  -2   9        7.75        5.84      0.83 o
  -2  -2   9       40.10       33.18      1.24 o
  -1  -2   9       74.71       68.08      1.47 o
   0  -2   9      244.33      220.25      3.59 o
   1  -2   9      129.00      125.66      3.48 o
   2  -2   9       21.34       20.14      2.16 o
   3  -2   9        9.83        7.72      1.29 o
   4  -2   9        1.19       -0.26      1.02 o
   5  -2   9       11.27        9.36      1.33 o
   6  -2   9       20.56       25.07      1.98 o
   7  -2   9       35.82       36.82      2.06 o
   8  -2   9        3.71        5.34      1.78 o
 -11  -1   9        1.82       -0.27      1.51 o
 -10  -1   9       27.72       30.21      1.52 o
  -9  -1   9        3.13        2.84      0.76 o
  -8  -1   9        6.87        4.44      0.84 o
  -7  -1   9        2.30        2.89      0.77 o
  -6  -1   9       19.26       18.54      1.03 o
  -5  -1   9        0.04        0.35      0.50 o
  -4  -1   9      253.24      254.09      4.28 o
  -3  -1   9       28.19       29.22      1.43 o
  -2  -1   9        4.27        3.38      0.46 o
  -1  -1   9       25.76       32.40      0.97 o
   0  -1   9      278.31      263.55      5.55 o
   1  -1   9        0.69        0.73      0.47 o
   2  -1   9      144.99      144.02      2.71 o
   3  -1   9      390.91      363.64      6.76 o
   4  -1   9        0.09       -0.05      0.57 o
   5  -1   9      125.76      126.65      5.82 o
   6  -1   9        0.12        0.57      0.71 o
   7  -1   9       14.68       14.09      1.40 o
   8  -1   9        0.60       -0.99      1.43 o
   9  -1   9        0.37        1.34      1.51 o
 -11   0   9        0.27       -0.45      1.43 o
 -10   0   9        0.37       -0.98      1.16 o
  -9   0   9       85.96       84.89      4.54 o
  -8   0   9        3.65        2.53      0.70 o
  -7   0   9       13.49       10.46      0.92 o
  -6   0   9      144.84      144.03      3.20 o
  -5   0   9       79.92       82.31      1.84 o
  -4   0   9       10.62        9.17      0.60 o
  -3   0   9       83.36       86.55      2.32 o
  -2   0   9        3.38        4.71      0.41 o
  -1   0   9       24.88       25.52      0.82 o
   0   0   9       19.11       21.34      0.83 o
   1   0   9        0.10        0.28      0.35 o
   2   0   9       31.93       24.24      1.02 o
   3   0   9       56.21       49.93      1.84 o
   4   0   9      179.09      179.13      3.71 o
   5   0   9       17.26       18.89      1.49 o
   6   0   9        2.90        2.67      0.83 o
   7   0   9        0.96        0.44      0.75 o
   8   0   9        6.22        5.05      0.95 o
   9   0   9        5.95        8.28      2.63 o
 -11   1   9        1.54        0.71      1.34 o
 -10   1   9        1.66        2.41      1.25 o
  -9   1   9        5.02        2.49      1.25 o
  -8   1   9        0.06        0.00      1.02 o
  -7   1   9        7.97        7.86      0.50 o
  -6   1   9       93.24       86.71      2.07 o
  -5   1   9       35.65       34.82      0.96 o
  -4   1   9        8.31       12.06      0.54 o
  -3   1   9       42.52       42.70      0.99 o
  -2   1   9        9.14       10.91      0.49 o
  -1   1   9        5.12        5.24      0.66 o
   0   1   9      314.37      314.01      4.52 o
   1   1   9        0.51        0.87      0.33 o
   2   1   9      201.20      189.91      3.08 o
   3   1   9        6.14        4.20      0.57 o
   4   1   9       76.49       66.19      1.74 o
   5   1   9        8.03        8.63      0.84 o
   6   1   9       26.30       23.91      1.43 o
   7   1   9        1.97        2.49      0.83 o
   8   1   9        4.78        4.68      1.04 o
   9   1   9       11.01       12.17      1.34 o
  10   1   9        1.67        0.53      1.16 o
  11   1   9        1.16        0.89      2.05 o
 -10   2   9        0.02       -0.98      0.98 o
  -9   2   9        0.58        0.45      0.98 o
  -8   2   9        0.01        0.62      0.57 o
  -7   2   9        8.56        8.26      0.80 o
  -6   2   9       13.63       13.19      0.71 o
  -5   2   9      160.33      163.41      2.78 o
  -4   2   9       51.16       53.58      1.15 o
  -3   2   9        0.90        0.15      0.27 o
  -2   2   9        2.02        1.06      0.29 o
  -1   2   9       63.25       62.24      1.14 o
   0   2   9       60.86       53.27      1.06 o
   1   2   9        0.14        0.15      0.23 o
   2   2   9      111.52      115.82      2.09 o
   3   2   9        1.59        0.24      0.34 o
   4   2   9       33.90       40.35      1.41 o
   5   2   9      252.15      232.99      4.57 o
   6   2   9       41.11       41.73      1.55 o
   7   2   9        0.30       -0.01      0.70 o
   8   2   9       14.45       18.04      1.69 o
   9   2   9        1.73        2.20      0.91 o
  10   2   9        1.12       -0.36      1.00 o
  11   2   9        6.56        5.70      2.41 o
 -10   3   9       20.42       22.18      2.05 o
  -9   3   9       13.78       12.28      1.04 o
  -8   3   9       17.07       18.77      1.05 o
  -7   3   9        8.11        7.84      0.72 o
  -6   3   9        6.71        6.49      0.66 o
  -5   3   9       45.45       44.87      1.53 o
  -4   3   9        2.50        2.04      0.36 o
  -3   3   9        2.53        3.01      0.37 o
  -2   3   9      283.90      288.74      3.78 o
  -1   3   9      324.51      317.14      3.91 o
   0   3   9       87.55      107.19      1.46 o
   1   3   9      495.75      496.76      5.52 o
   2   3   9       15.54       10.26      0.83 o
   3   3   9       68.51       53.66      1.28 o
   4   3   9       19.22       19.30      1.01 o
   5   3   9      151.21      134.45      3.01 o
   6   3   9        9.82       10.74      1.21 o
   7   3   9       54.26       48.94      1.99 o
   8   3   9       48.69       46.26      2.04 o
   9   3   9        0.00        0.06      0.77 o
  10   3   9        4.38        3.28      1.19 o
  11   3   9        3.90        3.78      1.33 o
  12   3   9        0.00       -1.87      1.87 o
  -9   4   9        7.31        6.38      0.80 o
  -8   4   9        4.79        5.72      0.65 o
  -7   4   9       43.35       42.19      1.57 o
  -6   4   9        2.43        2.64      0.83 o
  -5   4   9       13.70       12.23      0.74 o
  -4   4   9       22.75       23.97      1.07 o
  -3   4   9       48.12       41.53      1.01 o
  -2   4   9        3.34        2.87      0.33 o
  -1   4   9      426.74      464.82      5.40 o
   0   4   9      574.80      591.08      6.39 o
   1   4   9       97.55      108.64      1.48 o
   2   4   9       84.37       77.41      1.44 o
   3   4   9       16.60       14.57      0.84 o
   4   4   9       74.54       75.57      1.62 o
   5   4   9       15.57       13.16      0.83 o
   6   4   9       36.65       38.64      1.75 o
   7   4   9        0.60        1.11      0.66 o
   8   4   9        0.04        0.47      1.25 o
   9   4   9       15.07       16.32      1.70 o
  10   4   9        0.82        0.50      1.04 o
  11   4   9        2.51        5.83      1.48 o
  12   4   9       10.34       13.00      3.03 o
  -8   5   9        5.89        5.12      0.60 o
  -7   5   9       16.22       17.20      0.83 o
  -6   5   9       13.03       14.58      0.79 o
  -5   5   9        0.10        0.12      0.36 o
  -4   5   9        0.37        1.70      0.48 o
  -3   5   9       55.57       50.43      1.21 o
  -2   5   9      124.98      104.30      1.73 o
  -1   5   9        2.73        2.82      0.28 o
   0   5   9        0.94        1.83      0.26 o
   1   5   9       46.52       48.80      0.91 o
   2   5   9        9.75       10.58      0.49 o
   3   5   9      216.36      212.39      3.05 o
   4   5   9       40.77       37.25      1.09 o
   5   5   9      118.24      109.15      2.12 o
   6   5   9        0.11       -0.52      0.52 o
   7   5   9       49.68       48.92      2.02 o
   8   5   9        0.00       -0.76      1.38 o
   9   5   9        2.03        2.71      1.10 o
  10   5   9       12.60       13.63      1.66 o
  11   5   9        0.00       -0.94      0.94 o
  12   5   9        0.16       -0.91      1.25 o
  -6   6   9       25.70       26.78      1.02 o
  -5   6   9        0.16       -0.18      0.89 o
  -4   6   9        0.17       -0.39      0.40 o
  -3   6   9       21.95       25.92      1.11 o
  -2   6   9      217.95      199.37      3.17 o
  -1   6   9      119.72      115.17      2.16 o
   0   6   9      405.31      411.87      4.54 o
   1   6   9       77.26       81.36      1.25 o
   2   6   9        5.95        4.25      0.37 o
   3   6   9       15.56       15.77      0.59 o
   4   6   9       27.96       22.97      0.92 o
   5   6   9        3.43        3.04      0.50 o
   6   6   9      150.78      131.59      3.69 o
   7   6   9       55.08       55.95      2.71 o
   8   6   9        0.50        2.79      1.00 o
   9   6   9        2.66       -1.16      1.16 o
  10   6   9       13.28       15.79      1.82 o
  11   6   9       14.03       16.11      1.95 o
  12   6   9        2.68        1.83      1.34 o
  13   6   9       18.71       22.63      3.56 o
  -6   7   9        1.72        1.40      0.49 o
  -5   7   9       43.55       38.81      2.36 o
  -4   7   9       19.17       21.63      1.38 o
  -3   7   9       58.58       54.07      1.69 o
  -2   7   9       75.85       78.35      1.67 o
  -1   7   9      219.90      210.97      3.40 o
   0   7   9        0.09       -0.28      0.28 o
   1   7   9       99.92       93.32      2.30 o
   2   7   9       83.15       69.52      1.50 o
   3   7   9      123.42      113.44      2.02 o
   4   7   9       37.11       30.39      0.98 o
   5   7   9       10.33        9.09      0.73 o
   6   7   9       94.23       86.52      2.67 o
   7   7   9       44.36       40.93      2.33 o
   8   7   9       99.72       97.39      3.81 o
   9   7   9        3.31        4.54      1.78 o
  10   7   9        3.48        2.41      1.60 o
  11   7   9       37.04       37.08      2.58 o
  12   7   9        3.13        4.29      1.78 o
  13   7   9        3.41        4.28      2.49 o
  -6   8   9        2.19        2.07      0.60 o
  -5   8   9        1.78       -0.14      0.53 o
  -4   8   9        6.55        6.20      0.89 o
  -3   8   9       74.13       73.21      2.49 o
  -2   8   9       44.22       48.19      1.98 o
  -1   8   9      176.05      174.51      4.23 o
   0   8   9       88.49       90.81      2.46 o
   1   8   9       10.51       11.08      0.72 o
   2   8   9      427.95      414.34      7.04 o
   3   8   9       18.04       17.67      0.85 o
   4   8   9      278.76      297.87      4.89 o
   5   8   9       30.68       31.39      1.71 o
   6   8   9       51.77       58.34      2.41 o
   7   8   9        0.61        2.09      0.94 o
   8   8   9        4.36        6.99      1.32 o
   9   8   9       17.66       15.97      1.73 o
  10   8   9        2.14        0.45      1.43 o
  11   8   9       24.59       24.58      2.23 o
  12   8   9        3.18        0.52      1.32 o
  13   8   9        2.34        2.05      2.23 o
  -5   9   9        5.70        5.79      1.11 o
  -4   9   9       53.94       53.09      2.94 o
  -3   9   9        6.39        5.88      1.25 o
  -2   9   9       22.07       24.41      2.05 o
  -1   9   9      115.55      117.52      6.68 o
   0   9   9        0.53        0.46      0.60 o
   1   9   9       43.23       47.41      1.54 o
   2   9   9      191.04      181.11      3.59 o
   3   9   9       93.19       92.55      2.29 o
   4   9   9       22.94       20.00      1.08 o
   5   9   9       78.86       80.24      2.02 o
   6   9   9        0.20        1.73      0.94 o
   7   9   9       39.83       34.40      2.81 o
   8   9   9        7.96        4.25      1.25 o
   9   9   9       23.36       26.69      2.14 o
  10   9   9        1.58       -0.09      1.51 o
  11   9   9       21.48       22.71      3.30 o
  12   9   9        0.14       -0.09      1.39 o
  13   9   9        0.66        1.43      2.05 o
  -4  10   9        1.41        1.60      1.07 o
  -3  10   9        9.12        7.47      1.04 o
  -2  10   9        1.53        0.13      0.72 o
  -1  10   9        8.03        9.44      1.60 o
   0  10   9        7.32        7.50      0.96 o
   1  10   9        3.11        3.08      0.85 o
   2  10   9        0.31        0.19      0.71 o
   3  10   9        0.98       -0.55      1.16 o
   4  10   9        6.80        6.62      0.80 o
   5  10   9       20.94       17.60      1.14 o
   6  10   9        0.06       -0.58      0.82 o
   7  10   9       57.27       56.76      2.93 o
   8  10   9       34.54       31.31      2.33 o
   9  10   9       24.67       25.36      3.52 o
  10  10   9        2.67        2.68      2.14 o
  11  10   9        2.85        3.03      2.05 o
  12  10   9        5.16        5.19      3.12 o
  13  10   9        0.06       -1.78      1.78 o
  -3  11   9        5.16        3.83      1.51 o
  -2  11   9        1.81        0.27      1.25 o
  -1  11   9        0.24        0.53      1.16 o
   0  11   9       28.42       26.91      1.62 o
   1  11   9        0.97        0.07      0.64 o
   2  11   9        0.10        0.21      0.64 o
   3  11   9        0.11       -0.45      0.86 o
   4  11   9       46.27       44.70      1.71 o
   5  11   9        8.70        9.27      1.11 o
   6  11   9       34.93       28.15      2.94 o
   7  11   9       77.59       79.63      5.08 o
   8  11   9       71.96       69.57      3.50 o
   9  11   9       35.33       36.25      2.58 o
  10  11   9        1.58        0.51      1.25 o
  11  11   9        1.24        1.69      2.14 o
  12  11   9       11.32       15.86      3.21 o
  13  11   9        0.20        2.58      2.41 o
  -1  12   9        0.67       -0.89      1.34 o
   0  12   9        0.55        1.07      0.80 o
   1  12   9        0.70        0.67      0.83 o
   2  12   9       15.25       15.36      2.14 o
   3  12   9        9.83        8.22      1.33 o
   4  12   9       24.28       25.53      2.00 o
   5  12   9       35.37       35.06      2.42 o
   6  12   9       12.90       13.54      2.32 o
   7  12   9        2.54        2.67      1.69 o
   8  12   9        0.06        0.09      1.51 o
   9  12   9        5.66        4.19      2.14 o
  10  12   9        1.01        0.45      1.26 o
  11  12   9        2.27        4.10      2.58 o
  12  12   9        0.81        1.25      2.41 o
   0  13   9       15.77       11.67      2.41 o
   1  13   9       14.60       14.87      2.23 o
   2  13   9        2.55        2.18      1.05 o
   3  13   9       58.65       71.53      4.36 o
   4  13   9       16.68       13.93      2.76 o
   5  13   9       13.67       13.63      2.41 o
   6  13   9       39.93       39.73      3.65 o
   7  13   9        6.04        4.81      2.05 o
   8  13   9        0.40        0.00      1.78 o
   9  13   9        3.54        4.54      2.32 o
  10  13   9        5.76        5.26      2.32 o
  12  13   9        9.00        8.82      3.30 o
   1  14   9        3.05        5.43      1.25 o
   2  14   9        2.88        2.27      1.20 o
   3  14   9        4.79        4.77      2.63 o
   4  14   9        4.32        5.97      1.96 o
   5  14   9        6.26        7.93      2.14 o
   6  14   9        9.40       10.51      2.41 o
   7  14   9        3.12        4.36      2.05 o
   8  14   9        7.41        5.97      2.32 o
   9  14   9        5.21        5.34      2.32 o
  10  14   9        9.03        8.64      2.67 o
  11  14   9        3.15        4.28      2.76 o
   6  15   9       15.77       19.06      3.03 o
   7  15   9        0.37       -1.78      1.78 o
   8  15   9        0.45        1.87      2.05 o
   9  15   9        6.28        7.48      2.67 o
  -8  -9  10        6.03        4.54      2.58 o
  -7  -9  10        0.68       -0.53      2.05 o
  -5  -9  10        5.45        5.52      2.58 o
  -4  -9  10        1.34        0.62      2.14 o
  -9  -8  10        0.24       -1.25      1.96 o
  -8  -8  10        0.55       -0.36      1.78 o
  -7  -8  10        1.67        0.80      1.96 o
  -6  -8  10        0.03        0.89      1.87 o
  -5  -8  10       35.96       36.25      4.10 o
  -4  -8  10        3.69        4.99      2.23 o
  -3  -8  10        8.79        8.46      2.58 o
  -2  -8  10        1.30        1.25      1.87 o
  -1  -8  10        0.00       -1.34      1.87 o
 -10  -7  10        5.32        5.43      2.41 o
  -9  -7  10        3.74        2.94      2.05 o
  -8  -7  10       54.48       52.29      4.36 o
  -7  -7  10       21.56       26.28      3.38 o
  -6  -7  10        0.68       -0.18      1.69 o
  -5  -7  10        1.77        2.28      1.87 o
  -4  -7  10       37.20       41.00      6.32 o
  -3  -7  10        0.68        1.43      1.87 o
  -2  -7  10        4.46        2.94      1.96 o
  -1  -7  10        3.30        1.16      1.87 o
   0  -7  10        3.90        3.38      2.05 o
   1  -7  10       17.05       17.82      3.03 o
 -11  -6  10        0.00       -0.27      1.78 o
 -10  -6  10        1.39        3.56      1.87 o
  -9  -6  10        5.85        9.71      2.32 o
  -8  -6  10        3.27        2.41      1.78 o
  -7  -6  10        5.12        3.38      1.96 o
  -6  -6  10        3.81        2.76      1.78 o
  -5  -6  10       39.76       41.06      2.23 o
  -4  -6  10       16.62       19.83      1.69 o
  -3  -6  10       74.91       75.76      3.00 o
  -2  -6  10       29.98       38.84      3.83 o
  -1  -6  10        6.88        8.55      2.32 o
   0  -6  10        8.26        7.75      2.23 o
   1  -6  10        6.52        6.68      2.32 o
   2  -6  10        0.67        0.27      1.78 o
 -11  -5  10        0.09       -1.34      1.34 o
 -10  -5  10        0.01        1.07      1.51 o
  -9  -5  10        0.82        2.49      1.43 o
  -8  -5  10        6.75        5.26      1.78 o
  -7  -5  10        7.35        7.66      1.65 o
  -6  -5  10       35.98       38.38      2.60 o
  -5  -5  10        0.01       -0.77      0.77 o
  -4  -5  10        0.02        1.27      0.90 o
  -3  -5  10       18.09       17.94      1.52 o
  -2  -5  10        2.78        1.70      1.14 o
  -1  -5  10        1.75        3.03      1.69 o
   0  -5  10       11.34        2.49      1.69 o
   1  -5  10        2.16        1.51      1.69 o
   2  -5  10        0.26        1.16      1.60 o
   3  -5  10       22.14       29.48      3.30 o
   4  -5  10        8.25        8.55      2.32 o
 -12  -4  10        0.91        0.03      1.16 o
 -11  -4  10        1.61        0.07      1.15 o
 -10  -4  10        1.38        0.64      1.11 o
  -9  -4  10        3.38        4.50      1.26 o
  -8  -4  10        5.82        3.52      1.22 o
  -7  -4  10       58.81       51.59      2.36 o
  -6  -4  10       16.74       11.12      1.56 o
  -5  -4  10       17.11       20.60      1.55 o
  -4  -4  10        7.02        6.49      1.11 o
  -3  -4  10        5.82        5.80      1.05 o
  -2  -4  10        7.16        9.35      1.20 o
  -1  -4  10        9.10       11.64      1.27 o
   0  -4  10        1.09       -0.67      0.88 o
   1  -4  10        0.07       -1.16      1.16 o
   2  -4  10        0.26        1.69      1.51 o
   3  -4  10       15.87       17.28      2.67 o
   4  -4  10        0.52       -1.25      1.25 o
   5  -4  10        2.01        3.92      1.78 o
 -12  -3  10        2.17        1.64      1.47 o
 -11  -3  10       27.31       28.62      2.76 o
 -10  -3  10        8.43        5.58      1.25 o
  -9  -3  10       24.71       27.07      2.00 o
  -8  -3  10        9.95       13.24      1.33 o
  -7  -3  10        9.08        8.50      1.18 o
  -6  -3  10       13.36       11.17      1.21 o
  -5  -3  10        0.17       -0.02      0.64 o
  -4  -3  10        0.29       -0.38      0.61 o
  -3  -3  10       81.85       86.26      2.86 o
  -2  -3  10       19.88       18.20      1.74 o
  -1  -3  10       24.17       18.47      1.37 o
   0  -3  10       38.17       29.93      2.08 o
   1  -3  10        8.92        6.51      1.29 o
   2  -3  10       22.63       21.38      2.67 o
   3  -3  10       10.10       12.00      1.44 o
   4  -3  10        1.28        1.06      0.96 o
   5  -3  10        1.24        0.27      1.43 o
   6  -3  10        3.97        6.06      1.96 o
 -11  -2  10        3.85        1.30      0.85 o
 -10  -2  10        9.31        7.83      1.19 o
  -9  -2  10       10.25        9.80      1.37 o
  -8  -2  10        7.08       10.54      1.16 o
  -7  -2  10       97.45      101.16      3.16 o
  -6  -2  10      141.47      138.58      3.82 o
  -5  -2  10        1.90        2.96      0.82 o
  -4  -2  10       25.59       25.93      1.31 o
  -3  -2  10       35.09       27.44      1.36 o
  -2  -2  10        3.41        2.83      0.70 o
  -1  -2  10       42.97       34.89      1.47 o
   0  -2  10       18.57       17.57      1.32 o
   1  -2  10      140.35      135.08      6.41 o
   2  -2  10       91.87       86.94      4.14 o
   3  -2  10        0.04        1.51      1.34 o
   4  -2  10       55.50       59.15      4.19 o
   5  -2  10        0.00       -0.82      0.91 o
   6  -2  10        6.86        5.09      1.32 o
   7  -2  10        4.58        6.24      1.96 o
 -11  -1  10        7.85        9.44      2.23 o
 -10  -1  10        0.58        0.67      0.70 o
  -9  -1  10        1.75        1.16      0.81 o
  -8  -1  10        0.62       -0.66      0.66 o
  -7  -1  10       80.32       77.91      2.59 o
  -6  -1  10       10.61       11.37      0.95 o
  -5  -1  10       63.38       61.47      2.94 o
  -4  -1  10      229.82      223.13      3.98 o
  -3  -1  10      129.12      135.64      2.77 o
  -2  -1  10        1.78        0.29      0.49 o
  -1  -1  10       32.08       35.79      1.17 o
   0  -1  10       15.95       17.52      1.06 o
   1  -1  10        3.93        3.06      0.75 o
   2  -1  10      263.26      245.37      6.54 o
   3  -1  10        3.31        2.74      0.65 o
   4  -1  10        1.72        2.43      1.10 o
   5  -1  10        0.58       -0.09      1.43 o
   6  -1  10        3.09        5.34      1.78 o
   7  -1  10        0.11       -1.05      1.05 o
   8  -1  10       10.83       11.31      2.32 o
 -11   0  10        0.07       -0.09      1.51 o
 -10   0  10        0.85        1.43      1.43 o
  -9   0  10       17.97       20.21      1.16 o
  -8   0  10       31.03       29.88      1.48 o
  -7   0  10       53.48       55.98      2.03 o
  -6   0  10       23.43       28.07      1.46 o
  -5   0  10       62.14       52.64      1.94 o
  -4   0  10       45.69       43.90      1.53 o
  -3   0  10      128.85      127.53      2.58 o
  -2   0  10       20.36       18.20      1.15 o
  -1   0  10      235.02      230.49      3.65 o
   0   0  10       72.67       68.49      1.47 o
   1   0  10        6.17        6.63      0.57 o
   2   0  10       12.89        9.54      0.92 o
   3   0  10      165.42      139.02      3.77 o
   4   0  10        7.18        7.02      0.79 o
   5   0  10        0.00       -0.33      0.65 o
   6   0  10        9.59       10.28      1.31 o
   7   0  10        0.19        0.85      1.01 o
   8   0  10        3.00        2.03      1.24 o
   9   0  10        0.95        0.98      1.60 o
 -10   1  10        1.56        2.23      1.34 o
  -9   1  10       15.20       15.41      1.96 o
  -8   1  10        2.18        1.14      1.00 o
  -7   1  10      131.20      140.88      3.46 o
  -6   1  10       75.29       73.26      2.27 o
  -5   1  10        7.94        6.42      0.83 o
  -4   1  10        0.51       -0.24      0.44 o
  -3   1  10        1.13        0.71      0.39 o
  -2   1  10        1.74        0.33      0.37 o
  -1   1  10      412.94      408.61      5.34 o
   0   1  10      239.25      214.80      3.50 o
   1   1  10        1.24        1.57      0.42 o
   2   1  10       10.85        9.93      0.98 o
   3   1  10       79.03       83.46      2.76 o
   4   1  10      114.21      114.41      3.36 o
   5   1  10       36.39       36.38      2.00 o
   6   1  10       13.17       12.62      1.20 o
   7   1  10        0.52        1.79      1.85 o
   8   1  10        1.97        2.27      1.07 o
   9   1  10        0.38        0.90      1.10 o
  10   1  10        0.41       -0.27      1.69 o
 -10   2  10        0.59       -0.80      1.07 o
  -9   2  10        1.97        1.25      1.16 o
  -8   2  10       19.26       22.23      1.73 o
  -7   2  10       13.48       15.91      1.43 o
  -6   2  10        8.94       10.81      0.75 o
  -5   2  10        8.96       10.10      0.72 o
  -4   2  10       59.69       58.67      1.47 o
  -3   2  10       50.82       50.76      1.22 o
  -2   2  10       13.59       14.18      0.57 o
  -1   2  10      107.88      113.64      1.78 o
   0   2  10        9.05        8.82      0.52 o
   1   2  10       11.85       11.76      0.69 o
   2   2  10      262.33      240.71      3.75 o
   3   2  10       13.82       10.99      0.70 o
   4   2  10      149.23      136.80      3.65 o
   5   2  10       95.53       92.14      2.90 o
   6   2  10       39.37       40.40      1.82 o
   7   2  10        0.54       -0.23      0.71 o
   8   2  10       17.77       17.05      2.23 o
   9   2  10        4.60        5.51      1.38 o
  10   2  10        2.51        2.58      1.32 o
  11   2  10        1.98        1.07      2.23 o
 -10   3  10        1.75        0.98      1.16 o
  -9   3  10        0.16       -0.80      0.89 o
  -8   3  10        6.79        5.83      1.07 o
  -7   3  10        0.96        1.22      0.62 o
  -6   3  10       16.88       17.85      1.08 o
  -5   3  10        0.18        0.69      0.31 o
  -4   3  10      107.09       94.81      2.07 o
  -3   3  10        0.99       -0.08      0.40 o
  -2   3  10        0.38       -0.23      0.23 o
  -1   3  10       24.62       27.14      0.76 o
   0   3  10        3.05        4.04      0.42 o
   1   3  10        8.00        9.72      0.52 o
   2   3  10      210.18      208.54      3.63 o
   3   3  10        0.18        0.02      0.35 o
   4   3  10        1.15        3.90      0.58 o
   5   3  10       22.95       24.47      2.96 o
   6   3  10       12.32       12.15      1.27 o
   7   3  10        0.06        0.33      0.72 o
   8   3  10       15.25       19.62      1.87 o
   9   3  10       26.84       24.67      2.08 o
  10   3  10        0.83        0.36      1.10 o
  11   3  10        6.06        2.94      2.14 o
  -9   4  10       12.63       11.22      1.51 o
  -8   4  10       28.69       29.53      1.48 o
  -7   4  10        0.00        0.48      0.50 o
  -6   4  10        1.21        1.30      0.51 o
  -5   4  10        0.38        0.23      0.45 o
  -4   4  10       66.14       69.43      1.38 o
  -3   4  10      153.56      137.58      2.44 o
  -2   4  10      144.32      150.81      2.44 o
  -1   4  10      119.05      121.68      1.93 o
   0   4  10        0.37        1.47      0.33 o
   1   4  10       76.98       70.56      1.37 o
   2   4  10       50.25       48.64      1.22 o
   3   4  10        2.45        1.52      0.41 o
   4   4  10       44.91       45.14      1.26 o
   5   4  10        0.67        1.87      0.69 o
   6   4  10       28.57       25.89      1.54 o
   7   4  10       50.24       42.85      2.42 o
   8   4  10        3.96        3.92      1.20 o
   9   4  10       25.47       26.80      4.77 o
  10   4  10        0.89        2.49      1.20 o
  11   4  10       34.83       36.10      3.43 o
  12   4  10        1.47        3.74      2.41 o
  -9   5  10        0.33       -0.27      0.62 o
  -8   5  10       10.37       11.24      1.69 o
  -7   5  10        2.87        2.29      0.54 o
  -6   5  10        8.30        9.88      1.03 o
  -5   5  10       20.98       20.51      1.05 o
  -4   5  10        1.33        0.53      0.48 o
  -3   5  10        9.47        7.24      0.45 o
  -2   5  10       30.62       31.91      0.96 o
  -1   5  10      128.19      138.99      2.63 o
   0   5  10      859.56      881.04      9.33 o
   1   5  10      136.33      134.99      1.99 o
   2   5  10       48.10       40.43      1.03 o
   3   5  10      302.10      303.11      4.51 o
   4   5  10        9.11        7.76      0.79 o
   5   5  10        9.52        8.26      1.32 o
   6   5  10       59.56       63.60      2.87 o
   7   5  10       23.30       22.51      4.10 o
   8   5  10       59.27       60.57      4.28 o
   9   5  10       18.09       23.28      2.01 o
  10   5  10        0.94        0.37      2.32 o
  11   5  10        0.09        0.63      1.20 o
  12   5  10        7.25       16.92      3.12 o
  -8   6  10        5.59        4.88      1.11 o
  -7   6  10        0.02        0.14      0.47 o
  -6   6  10        0.92        0.61      0.49 o
  -5   6  10       29.43       29.96      1.24 o
  -4   6  10        4.93        5.25      0.64 o
  -3   6  10       16.29       14.81      0.91 o
  -2   6  10        4.98        6.01      0.49 o
  -1   6  10       17.17       21.93      0.65 o
   0   6  10      184.87      184.74      2.64 o
   1   6  10       26.50       28.04      0.77 o
   2   6  10      226.96      222.57      3.42 o
   3   6  10       17.28       17.81      0.79 o
   4   6  10      103.30      107.55      2.32 o
   5   6  10      120.06      127.63      2.99 o
   6   6  10        3.70        2.23      0.94 o
   7   6  10        1.80        0.09      0.94 o
   8   6  10        6.13        3.93      1.13 o
   9   6  10       19.82       23.43      2.94 o
  10   6  10       10.13        8.53      1.61 o
  11   6  10        1.86        4.69      1.48 o
  12   6  10        0.60       -0.45      1.26 o
  -7   7  10        2.45        2.14      0.56 o
  -6   7  10        0.08       -0.49      0.49 o
  -5   7  10       15.71       16.89      1.07 o
  -4   7  10        2.45        1.57      0.71 o
  -3   7  10       33.26       36.27      1.67 o
  -2   7  10       24.54       29.41      0.84 o
  -1   7  10       27.89       27.63      1.16 o
   0   7  10        0.29        0.50      0.36 o
   1   7  10      140.83      141.25      2.31 o
   2   7  10      195.32      189.58      3.00 o
   3   7  10        9.62        6.94      0.56 o
   4   7  10      287.00      283.89      4.72 o
   5   7  10        0.01       -0.47      0.47 o
   6   7  10       24.13       25.45      2.00 o
   7   7  10        0.49        2.15      1.04 o
   8   7  10       46.02       48.40      2.71 o
   9   7  10        8.01        9.62      2.23 o
  10   7  10       31.00       33.76      3.47 o
  11   7  10        0.30        0.63      1.25 o
  12   7  10        0.52        0.97      1.32 o
  -6   8  10       11.86        8.37      0.79 o
  -5   8  10       12.95       11.72      0.94 o
  -4   8  10       57.54       51.37      1.98 o
  -3   8  10       10.67       10.30      2.49 o
  -2   8  10        2.17        0.37      0.67 o
  -1   8  10       67.70       75.04      2.08 o
   0   8  10        4.46        4.06      0.49 o
   1   8  10      114.65      116.82      2.51 o
   2   8  10       14.71       12.67      0.92 o
   3   8  10      180.49      179.08      3.28 o
   4   8  10      138.53      126.22      2.96 o
   5   8  10        0.18        0.08      0.47 o
   6   8  10        6.43        4.81      1.10 o
   7   8  10       91.75       92.71      6.86 o
   8   8  10        1.24        3.26      1.16 o
   9   8  10        0.14        0.20      0.97 o
  10   8  10        4.62        4.99      2.05 o
  11   8  10        0.00       -0.68      1.92 o
  12   8  10       17.85       17.03      5.03 o
  -5   9  10       18.49       16.12      1.69 o
  -4   9  10       22.70       21.47      1.96 o
  -3   9  10        0.28       -0.09      0.89 o
  -2   9  10        9.66        8.28      1.51 o
  -1   9  10        3.96        2.79      0.67 o
   0   9  10       10.88       11.84      1.38 o
   1   9  10        1.92        1.53      0.56 o
   2   9  10       10.84       13.96      1.21 o
   3   9  10       25.51       23.06      1.40 o
   4   9  10       11.27       10.41      1.00 o
   5   9  10       14.42       12.88      0.99 o
   6   9  10        4.52        5.92      1.69 o
   7   9  10       18.53       18.48      1.79 o
   8   9  10       41.58       38.75      2.63 o
   9   9  10        1.81        0.55      1.10 o
  10   9  10        0.40        1.60      1.69 o
  11   9  10        2.04        4.99      2.23 o
  12   9  10        5.11        5.20      1.65 o
  -4  10  10        4.72        4.93      1.16 o
  -3  10  10        4.14        3.65      1.25 o
  -2  10  10        0.04       -0.18      0.98 o
  -1  10  10       23.40       21.20      2.23 o
   0  10  10        2.49        1.77      0.71 o
   1  10  10        7.19        6.63      1.03 o
   2  10  10        0.19        1.44      0.83 o
   3  10  10       55.84       52.76      1.98 o
   4  10  10        2.40        4.37      0.82 o
   5  10  10        1.68        0.98      0.60 o
   6  10  10        5.63        4.63      1.69 o
   7  10  10       86.68       87.25      3.68 o
   8  10  10       13.81       13.47      1.76 o
   9  10  10        1.05        1.83      1.26 o
  10  10  10        0.00        0.98      1.69 o
  11  10  10       13.71       15.77      3.03 o
  12  10  10        2.62        1.13      1.56 o
  -3  11  10       13.07       15.41      2.23 o
  -2  11  10        0.31       -0.07      0.81 o
  -1  11  10        0.08        0.29      0.85 o
   0  11  10        3.80        2.88      0.70 o
   1  11  10        0.58        0.46      0.67 o
   2  11  10        7.18        5.79      0.94 o
   3  11  10        1.74        0.87      0.77 o
   4  11  10       16.59       16.17      1.38 o
   5  11  10        0.41        0.51      0.69 o
   6  11  10        0.05       -0.53      1.25 o
   7  11  10       31.59       31.44      3.21 o
   8  11  10        9.70        7.61      1.61 o
   9  11  10        6.36        5.17      1.57 o
  10  11  10        3.23        6.12      1.67 o
  11  11  10        0.77        0.80      1.87 o
  12  11  10        1.04        1.43      2.23 o
  -1  12  10       10.45       11.13      2.05 o
   0  12  10        4.04        4.33      0.79 o
   1  12  10        1.16        0.97      0.90 o
   2  12  10        2.30        2.18      1.05 o
   3  12  10        6.35        6.72      1.32 o
   4  12  10       10.44       10.12      1.51 o
   5  12  10       43.93       45.25      3.56 o
   6  12  10       11.12       10.24      2.32 o
   7  12  10       13.37       12.74      2.49 o
   8  12  10       14.94       15.86      2.85 o
   9  12  10       11.39       10.51      2.58 o
  10  12  10       10.58        8.59      2.14 o
  11  12  10        1.89        8.11      2.67 o
  12  12  10       12.06       15.23      3.38 o
   0  13  10        5.59        2.58      1.96 o
   1  13  10        1.89        2.64      0.98 o
   2  13  10        6.69        8.14      1.33 o
   3  13  10        0.48       -1.07      1.07 o
   4  13  10        4.40        4.51      1.33 o
   5  13  10       10.17       12.03      2.23 o
   6  13  10       17.56       18.71      2.85 o
   7  13  10        0.25       -0.62      1.43 o
   8  13  10       12.33       13.45      2.76 o
   9  13  10        6.44        9.44      2.67 o
  10  13  10        0.34        0.18      1.87 o
   2  14  10        2.10        4.86      1.30 o
   3  14  10       20.81       17.38      3.65 o
   4  14  10       24.66       27.44      3.03 o
   5  14  10        1.83        0.18      1.51 o
   6  14  10        2.89        0.53      1.60 o
   7  14  10        2.78        2.23      1.87 o
   8  14  10        2.76        4.28      2.14 o
   9  14  10        6.68        7.22      2.67 o
  10  14  10        5.72        1.96      2.49 o
  11  14  10       13.00       11.31      3.38 o
   7  15  10       16.26       18.62      3.21 o
  -8  -8  11        2.20        3.92      2.49 o
  -7  -8  11        2.54        0.45      2.14 o
  -6  -8  11        1.69        0.36      2.14 o
  -5  -8  11        2.22       -1.60      1.69 o
  -4  -8  11        4.08        2.67      2.23 o
  -3  -8  11        2.21        2.94      2.41 o
  -2  -8  11        4.33        2.58      2.32 o
  -9  -7  11       11.75       12.56      2.85 o
  -8  -7  11        0.54       -1.34      1.78 o
  -7  -7  11        0.32       -0.18      1.69 o
  -6  -7  11        0.24        2.14      2.05 o
  -5  -7  11        3.92        5.39      1.70 o
  -4  -7  11        3.61        1.16      1.87 o
  -3  -7  11       13.72       13.63      2.94 o
  -2  -7  11        9.81       11.67      2.85 o
  -1  -7  11        0.01       -1.69      1.69 o
   0  -7  11        3.22        4.63      2.49 o
 -10  -6  11        6.96        5.43      2.32 o
  -9  -6  11        4.75        6.06      2.14 o
  -8  -6  11       12.75       14.52      2.76 o
  -7  -6  11        6.43        2.94      1.96 o
  -6  -6  11        0.81       -0.71      1.69 o
  -5  -6  11        7.38        7.22      2.32 o
  -4  -6  11        1.13        0.91      1.25 o
  -3  -6  11        7.21        6.27      1.61 o
  -2  -6  11        0.30        2.32      1.96 o
  -1  -6  11        6.48        8.28      2.41 o
   0  -6  11        5.14        0.53      2.05 o
   1  -6  11        8.34        9.53      2.67 o
 -10  -5  11        1.78       -0.45      1.43 o
  -9  -5  11        6.85        4.45      1.87 o
  -8  -5  11        3.52        1.78      1.51 o
  -7  -5  11        8.31        5.34      1.96 o
  -6  -5  11        0.39       -0.27      1.34 o
  -5  -5  11        0.06       -0.89      1.25 o
  -4  -5  11        8.00        8.42      2.98 o
  -3  -5  11        3.65       -0.55      1.10 o
  -2  -5  11      101.71       95.82      6.77 o
  -1  -5  11        2.22       -0.36      1.51 o
   0  -5  11        1.87        1.51      1.60 o
   1  -5  11        1.11        2.23      1.69 o
   2  -5  11        1.96        2.49      1.78 o
   3  -5  11        0.10        2.32      1.96 o
 -11  -4  11        0.42        1.96      1.60 o
 -10  -4  11        0.08       -0.98      1.43 o
  -9  -4  11        2.14        3.65      1.69 o
  -8  -4  11        1.45        1.60      1.51 o
  -7  -4  11        9.33        9.00      2.05 o
  -6  -4  11        0.01        0.14      1.19 o
  -5  -4  11        9.37        9.39      1.60 o
  -4  -4  11        0.02       -0.47      0.77 o
  -3  -4  11        0.34        0.49      0.91 o
  -2  -4  11       17.28       18.59      1.54 o
  -1  -4  11       15.38       10.30      1.96 o
   0  -4  11        0.31       -0.62      1.34 o
   1  -4  11       17.74       12.03      2.49 o
   2  -4  11        0.09        2.49      1.69 o
   3  -4  11        0.28       -0.80      1.51 o
   4  -4  11        9.14       10.15      2.49 o
 -12  -3  11        0.53       -0.18      1.16 o
 -11  -3  11        3.92        3.62      1.19 o
 -10  -3  11        3.42        2.86      1.24 o
  -9  -3  11        0.01       -0.13      1.00 o
  -8  -3  11        7.65        7.01      1.41 o
  -7  -3  11       16.61       14.25      1.43 o
  -6  -3  11       95.19      101.28      3.36 o
  -5  -3  11        1.02        0.25      1.16 o
  -4  -3  11       33.81       29.35      1.77 o
  -3  -3  11       63.51       59.04      2.43 o
  -2  -3  11       38.40       35.72      1.87 o
  -1  -3  11       30.58       29.97      2.09 o
   0  -3  11       40.31       42.79      2.55 o
   1  -3  11        1.04        0.53      1.34 o
   2  -3  11       15.34       18.17      2.67 o
   3  -3  11        9.18       13.00      2.41 o
   4  -3  11        8.55       10.78      2.41 o
   5  -3  11        6.47        6.32      2.05 o
 -11  -2  11        0.08        0.17      0.86 o
 -10  -2  11        0.16       -0.78      0.90 o
  -9  -2  11       12.70       14.91      2.27 o
  -8  -2  11       16.12       14.62      1.58 o
  -7  -2  11        3.51        2.85      0.94 o
  -6  -2  11        6.13        4.86      1.00 o
  -5  -2  11      119.82      117.83      3.55 o
  -4  -2  11       27.35       26.17      1.38 o
  -3  -2  11        6.36        4.13      0.83 o
  -2  -2  11       70.26       76.11      4.61 o
  -1  -2  11        2.07        0.56      0.69 o
   0  -2  11       66.20       73.55      2.69 o
   1  -2  11        4.70        5.02      1.23 o
   2  -2  11        5.61        5.97      1.87 o
   3  -2  11       10.36       10.87      2.23 o
   4  -2  11        1.95        1.34      1.51 o
   5  -2  11        5.57        3.87      1.32 o
   6  -2  11        3.85        3.38      1.33 o
 -11  -1  11        4.97        2.32      1.96 o
 -10  -1  11        2.60        2.13      0.85 o
  -9  -1  11        0.00       -0.32      0.86 o
  -8  -1  11        0.71        0.27      0.94 o
  -7  -1  11        0.50       -0.07      0.74 o
  -6  -1  11       86.89       82.68      2.78 o
  -5  -1  11       70.07       62.47      2.35 o
  -4  -1  11        0.85        1.63      0.76 o
  -3  -1  11        7.25        8.29      0.92 o
  -2  -1  11      320.42      318.21      6.09 o
  -1  -1  11       16.39       15.93      1.07 o
   0  -1  11        0.06        0.63      0.70 o
   1  -1  11       84.03       86.95      5.75 o
   2  -1  11        6.47        6.38      1.32 o
   3  -1  11        0.64        0.89      1.34 o
   4  -1  11        0.36       -0.62      1.16 o
   5  -1  11        0.17       -0.71      1.34 o
   6  -1  11        2.39        1.60      1.51 o
   7  -1  11        5.44        7.75      2.14 o
 -10   0  11       14.91       15.94      2.41 o
  -9   0  11        5.66        6.03      1.96 o
  -8   0  11        5.91        4.84      1.00 o
  -7   0  11        8.06        8.51      1.00 o
  -6   0  11       38.78       40.62      1.83 o
  -5   0  11        8.60        7.40      0.84 o
  -4   0  11       56.63       50.05      1.70 o
  -3   0  11      161.49      160.83      4.09 o
  -2   0  11       83.20       86.22      2.08 o
  -1   0  11       81.97       80.92      2.02 o
   0   0  11        2.91        2.24      0.61 o
   1   0  11        0.01       -0.45      0.72 o
   2   0  11        0.22       -0.31      0.76 o
   3   0  11       59.50       57.44      3.59 o
   4   0  11        9.81       10.51      1.22 o
   5   0  11        0.94       -1.25      1.25 o
   6   0  11        4.83        6.32      1.96 o
   7   0  11        0.96       -0.80      1.34 o
   8   0  11        1.75        2.49      1.69 o
 -10   1  11        3.46        4.54      1.69 o
  -9   1  11        5.91        4.63      1.60 o
  -8   1  11        0.27        0.35      0.80 o
  -7   1  11        3.04        3.46      0.76 o
  -6   1  11        0.40       -0.54      0.63 o
  -5   1  11        9.14        7.62      0.91 o
  -4   1  11       43.27       45.78      1.59 o
  -3   1  11        7.67        6.93      0.77 o
  -2   1  11       23.76       19.08      0.89 o
  -1   1  11      138.37      117.51      2.48 o
   0   1  11       44.26       43.82      1.42 o
   1   1  11        0.77        1.86      0.59 o
   2   1  11      114.54      109.99      4.14 o
   3   1  11        2.20        1.41      0.91 o
   4   1  11       41.60       36.49      2.26 o
   5   1  11        7.89       12.23      1.39 o
   6   1  11        5.44        4.58      1.13 o
   7   1  11       18.31       17.83      1.76 o
   8   1  11        0.32        0.40      1.04 o
   9   1  11        0.00        0.36      1.51 o
 -10   2  11        1.00        1.25      1.51 o
  -9   2  11        0.43       -0.36      1.16 o
  -8   2  11        1.17        2.23      1.34 o
  -7   2  11        7.20        8.38      1.28 o
  -6   2  11       60.29       64.94      2.16 o
  -5   2  11      194.01      185.89      4.36 o
  -4   2  11       56.70       52.13      1.90 o
  -3   2  11      302.80      304.71     10.54 o
  -2   2  11       19.32       21.72      1.67 o
  -1   2  11      322.73      341.84      5.00 o
   0   2  11       10.35       10.84      0.71 o
   1   2  11      125.62      128.09      2.41 o
   2   2  11       26.10       26.61      1.29 o
   3   2  11        2.78        2.09      0.88 o
   4   2  11        2.30        3.05      2.58 o
   5   2  11       41.60       36.34      2.26 o
   6   2  11       61.42       56.49      2.70 o
   7   2  11        7.65        9.34      1.42 o
   8   2  11        2.55        3.72      1.29 o
   9   2  11        1.12        2.08      1.43 o
  10   2  11        2.86        1.51      1.87 o
  -9   3  11        7.84        8.46      1.60 o
  -8   3  11        3.82        4.81      1.34 o
  -7   3  11        3.55        2.19      0.90 o
  -6   3  11        6.33        7.25      1.11 o
  -5   3  11        1.92        1.18      0.48 o
  -4   3  11        6.36        5.61      0.64 o
  -3   3  11       36.07       36.02      1.82 o
  -2   3  11       30.89       29.32      1.03 o
  -1   3  11      109.36       95.24      1.86 o
   0   3  11       27.58       24.09      0.90 o
   1   3  11       45.35       53.53      1.37 o
   2   3  11      128.96      118.13      2.48 o
   3   3  11      196.04      197.10      4.08 o
   4   3  11       10.69        9.84      1.29 o
   5   3  11      365.93      353.31     10.82 o
   6   3  11        0.63        0.80      0.98 o
   7   3  11        0.71        1.24      0.97 o
   8   3  11        4.60        3.51      1.16 o
   9   3  11        2.81        4.00      1.32 o
  10   3  11        7.26        8.74      1.67 o
  11   3  11        0.46        2.76      2.23 o
  -9   4  11        0.16        0.80      1.07 o
  -8   4  11        0.42        1.43      1.07 o
  -7   4  11        1.20        0.06      0.81 o
  -6   4  11        0.71        0.01      0.54 o
  -5   4  11        4.27        3.81      0.71 o
  -4   4  11        0.64        0.20      0.41 o
  -3   4  11       10.50        8.27      0.84 o
  -2   4  11        1.58        2.30      0.48 o
  -1   4  11       74.04       67.68      1.75 o
   0   4  11       85.96       81.36      1.67 o
   1   4  11       22.33       27.61      0.97 o
   2   4  11      190.26      158.51      3.00 o
   3   4  11       61.30       63.08      1.92 o
   4   4  11        0.26        0.33      0.61 o
   5   4  11        1.99        2.94      1.04 o
   6   4  11       29.40       27.68      2.01 o
   7   4  11       23.46       19.95      2.67 o
   8   4  11       13.22        8.79      1.48 o
   9   4  11        1.29        1.49      2.00 o
  10   4  11        0.98        0.88      1.16 o
  11   4  11        3.42        1.69      1.96 o
  -8   5  11        0.16       -0.71      0.80 o
  -7   5  11        5.46        5.58      0.76 o
  -6   5  11        7.49        8.68      1.21 o
  -5   5  11        0.75        1.14      0.56 o
  -4   5  11       14.41       16.11      1.83 o
  -3   5  11        2.00        2.52      0.50 o
  -2   5  11       19.37       16.47      0.89 o
  -1   5  11       39.22       45.52      1.14 o
   0   5  11      158.99      154.53      2.58 o
   1   5  11       91.54       81.66      1.68 o
   2   5  11      302.59      274.10      4.57 o
   3   5  11       39.93       44.34      1.39 o
   4   5  11       10.61       16.55      1.06 o
   5   5  11       70.09       69.32      4.05 o
   6   5  11       38.53       38.98      2.33 o
   7   5  11       64.67       67.06      3.15 o
   8   5  11       26.11       30.11      3.12 o
   9   5  11        2.01        2.80      1.32 o
  10   5  11        0.59        0.26      1.10 o
  11   5  11        5.78        7.08      1.65 o
  -8   6  11        0.05       -0.80      0.89 o
  -7   6  11        0.88        1.39      0.71 o
  -6   6  11        2.32        1.44      0.62 o
  -5   6  11       19.61       20.52      1.12 o
  -4   6  11       12.46       14.59      0.98 o
  -3   6  11       34.25       38.49      1.16 o
  -2   6  11       30.69       31.40      1.48 o
  -1   6  11      183.00      172.09      2.98 o
   0   6  11       54.20       61.11      1.48 o
   1   6  11       47.18       48.00      1.12 o
   2   6  11        2.33        1.63      0.45 o
   3   6  11       62.97       60.91      1.65 o
   4   6  11      102.95       93.85      2.47 o
   5   6  11      137.90      129.09      4.38 o
   6   6  11        8.74        7.99      1.29 o
   7   6  11        6.17        7.35      1.35 o
   8   6  11       46.99       45.78      3.92 o
   9   6  11        4.70        3.56      1.78 o
  10   6  11       24.82       26.67      2.26 o
  11   6  11        5.70        6.62      1.64 o
  12   6  11       12.14       15.59      3.21 o
  -7   7  11        0.07       -0.77      1.29 o
  -6   7  11        0.49        0.51      0.60 o
  -5   7  11        0.01        0.03      0.62 o
  -4   7  11        0.02        0.12      0.60 o
  -3   7  11       11.96       12.00      1.10 o
  -2   7  11       11.96       13.40      0.75 o
  -1   7  11       66.49       68.82      2.08 o
   0   7  11        0.49        0.25      0.46 o
   1   7  11      171.29      162.56      2.90 o
   2   7  11       36.73       29.68      1.21 o
   3   7  11       27.22       29.63      1.29 o
   4   7  11       12.94       16.44      1.07 o
   5   7  11       11.40       10.30      1.92 o
   6   7  11       38.15       40.29      2.42 o
   7   7  11       17.12       15.89      1.73 o
   8   7  11        4.40        3.96      1.25 o
   9   7  11        0.13        0.53      1.43 o
  10   7  11        1.93        4.28      2.05 o
  11   7  11        9.74       11.10      1.83 o
  12   7  11        0.12       -1.87      1.87 o
  -6   8  11        0.50       -0.09      0.80 o
  -5   8  11       25.82       25.39      2.14 o
  -4   8  11        0.03       -0.53      0.80 o
  -3   8  11        3.39        3.92      1.07 o
  -2   8  11       19.04       19.15      2.05 o
  -1   8  11        2.78        2.18      0.71 o
   0   8  11        0.01       -0.45      0.57 o
   1   8  11       39.03       35.75      1.45 o
   2   8  11       27.94       26.51      1.35 o
   3   8  11       17.99       15.57      1.15 o
   4   8  11       32.57       31.19      1.36 o
   5   8  11      115.06      118.27      4.00 o
   6   8  11       11.84       13.04      1.54 o
   7   8  11        5.37        3.94      1.56 o
   8   8  11        4.49        3.60      1.29 o
   9   8  11       11.06        8.11      2.23 o
  10   8  11        0.11        0.36      1.69 o
  11   8  11       10.70        8.16      1.76 o
  12   8  11        0.55        3.02      1.57 o
  -5   9  11        5.02        4.28      1.25 o
  -4   9  11       19.42       14.88      1.78 o
  -3   9  11        3.06        2.41      1.16 o
  -2   9  11       10.11       11.85      1.78 o
  -1   9  11        0.00        0.71      0.59 o
   0   9  11        1.18        0.79      0.68 o
   1   9  11        0.74        0.21      1.43 o
   2   9  11        5.51        4.37      0.76 o
   3   9  11       18.46       15.33      1.66 o
   4   9  11       15.39       15.03      1.20 o
   5   9  11        7.36        5.63      0.80 o
   6   9  11        3.28        3.52      1.60 o
   7   9  11        9.36        7.62      1.45 o
   8   9  11       31.48       28.50      2.27 o
   9   9  11       15.14       18.41      2.54 o
  10   9  11        0.09       -0.71      1.78 o
  11   9  11        4.89        2.94      2.23 o
  12   9  11        7.19        6.26      1.82 o
  -4  10  11       45.03       48.90      3.21 o
  -3  10  11        1.12        1.07      1.16 o
  -2  10  11        1.47        0.53      1.07 o
  -1  10  11        2.63        1.15      1.02 o
   0  10  11       16.19       15.30      1.26 o
   1  10  11       14.40       15.93      1.38 o
   2  10  11        3.22        2.29      0.94 o
   3  10  11        7.69        6.36      0.90 o
   4  10  11        6.05        4.90      0.91 o
   5  10  11       24.92       28.39      1.64 o
   6  10  11        7.58        5.26      1.78 o
   7  10  11        4.04        2.09      1.16 o
   8  10  11       18.12       20.51      2.89 o
   9  10  11       21.81       25.23      2.54 o
  10  10  11        7.44       10.96      2.76 o
  11  10  11        3.32        7.93      2.58 o
  12  10  11        5.21        9.15      1.98 o
  -3  11  11        0.95        1.60      1.43 o
  -2  11  11        0.53        1.87      1.34 o
  -1  11  11        0.10        0.53      1.25 o
   0  11  11        4.29        2.79      0.89 o
   1  11  11        0.00        0.53      0.77 o
   2  11  11        1.30        0.64      0.81 o
   3  11  11       44.41       47.67      2.57 o
   4  11  11       27.96       27.02      3.29 o
   5  11  11        7.61        7.91      1.32 o
   6  11  11       33.37       32.51      3.21 o
   7  11  11       50.71       60.21      4.45 o
   8  11  11        1.19        2.85      1.87 o
   9  11  11       19.96       24.33      2.36 o
  10  11  11       19.03       21.51      2.42 o
  11  11  11        4.19        2.58      2.41 o
  12  11  11        5.33        4.45      2.85 o
  -1  12  11        0.01        0.71      1.60 o
   0  12  11        5.06        5.62      0.79 o
   1  12  11        5.77        6.54      0.97 o
   2  12  11        3.86        4.11      0.97 o
   3  12  11        5.95        5.52      1.07 o
   4  12  11        3.10        3.38      1.01 o
   5  12  11        5.46        7.48      2.05 o
   6  12  11        0.32       -0.27      1.43 o
   7  12  11        2.41        3.21      1.78 o
   8  12  11        5.54        2.67      1.78 o
   9  12  11        0.05        2.94      1.87 o
  10  12  11       14.33       17.82      3.21 o
  11  12  11        0.01       -1.96      1.96 o
  12  12  11        0.65       -0.45      2.49 o
   0  13  11        0.03       -1.60      1.60 o
   1  13  11        4.71        4.76      1.11 o
   2  13  11        0.26        1.01      1.07 o
   3  13  11        0.29        0.06      1.07 o
   4  13  11        1.28        1.23      1.15 o
   5  13  11        1.03        0.36      1.51 o
   6  13  11        2.20        1.43      1.60 o
   7  13  11        6.35        5.52      2.23 o
   8  13  11       18.93       22.36      3.21 o
   9  13  11        6.29        6.15      2.41 o
  10  13  11       16.56       18.35      3.30 o
   2  14  11       11.60       11.67      5.08 o
   3  14  11        0.65       -0.54      1.11 o
   4  14  11       17.07       21.11      2.76 o
   5  14  11        0.61        0.18      1.34 o
   6  14  11        0.37       -1.25      1.51 o
   7  14  11        1.08        1.51      1.87 o
   8  14  11        8.34        7.30      2.41 o
   9  14  11        2.28        0.36      2.05 o
  10  14  11        5.00        5.70      2.67 o
  -7  -8  12        0.01       -0.53      2.32 o
  -4  -8  12        6.51        8.02      3.03 o
  -8  -7  12        6.05        7.84      2.76 o
  -7  -7  12        1.82        0.00      2.23 o
  -6  -7  12        1.49        3.21      2.23 o
  -5  -7  12        1.37        1.78      2.32 o
  -4  -7  12       18.82       16.03      3.21 o
  -3  -7  12        0.83       -0.53      1.78 o
  -2  -7  12        5.02        5.88      2.67 o
  -9  -6  12        4.79        6.15      2.49 o
  -8  -6  12        7.78       11.31      2.76 o
  -7  -6  12        5.20        5.52      2.32 o
  -6  -6  12        0.48        1.78      1.87 o
  -5  -6  12        0.53        1.78      2.05 o
  -4  -6  12        0.57        1.27      2.58 o
  -3  -6  12        3.65        2.14      2.14 o
  -2  -6  12        0.50        3.03      2.05 o
  -1  -6  12        5.12        4.54      2.32 o
   0  -6  12        0.01        2.14      2.41 o
 -10  -5  12        0.06        0.98      1.87 o
  -9  -5  12       14.46       15.68      2.76 o
  -8  -5  12        3.47        4.81      2.05 o
  -7  -5  12       12.84       16.84      2.76 o
  -6  -5  12        8.78        7.13      2.23 o
  -5  -5  12        0.00       -1.43      1.43 o
  -4  -5  12        0.40        0.34      1.20 o
  -3  -5  12        0.40       -0.17      1.92 o
  -2  -5  12        2.52        3.11      1.42 o
  -1  -5  12        8.87       10.33      2.49 o
   0  -5  12       17.06       17.28      3.03 o
   1  -5  12       14.18       14.96      2.94 o
   2  -5  12        0.06       -0.98      1.87 o
 -10  -4  12        1.15        0.45      1.51 o
  -9  -4  12        6.34        6.06      1.96 o
  -8  -4  12        0.23       -0.36      1.51 o
  -7  -4  12        0.39        0.00      1.43 o
  -6  -4  12       19.29       19.15      2.85 o
  -5  -4  12       10.62       11.13      2.23 o
  -4  -4  12        1.04       -0.36      1.51 o
  -3  -4  12        6.71        9.36      1.64 o
  -2  -4  12        1.61        1.70      1.19 o
  -1  -4  12        6.34       10.32      1.73 o
   0  -4  12        2.81        0.80      1.60 o
   1  -4  12        0.18        1.69      1.78 o
   2  -4  12        8.27       11.49      2.67 o
   3  -4  12        3.54        2.58      2.05 o
 -11  -3  12        1.81        1.60      3.52 o
 -10  -3  12       12.25       14.92      1.84 o
  -9  -3  12        7.41        7.17      1.52 o
  -8  -3  12        0.00       -0.98      0.98 o
  -7  -3  12        0.06        0.71      1.34 o
  -6  -3  12        2.55        3.92      1.78 o
  -5  -3  12       17.98       18.28      1.99 o
  -4  -3  12       18.24       19.38      3.92 o
  -3  -3  12        2.20        2.67      1.01 o
  -2  -3  12        1.18        0.92      1.13 o
  -1  -3  12        0.82        1.45      1.56 o
   0  -3  12       14.04        9.86      1.57 o
   1  -3  12       12.77       11.49      2.41 o
   2  -3  12        6.11        6.77      2.14 o
   3  -3  12        4.22        3.12      1.78 o
   4  -3  12        0.00       -1.51      1.51 o
 -11  -2  12        0.09        0.53      0.96 o
 -10  -2  12        5.31        4.91      1.96 o
  -9  -2  12        0.05       -0.91      0.91 o
  -8  -2  12        8.08        6.50      1.37 o
  -7  -2  12       76.52       73.61      3.26 o
  -6  -2  12       28.67       22.41      1.65 o
  -5  -2  12        6.51        5.97      1.15 o
  -4  -2  12       19.55       18.21      1.88 o
  -3  -2  12       35.95       36.77      1.98 o
  -2  -2  12       54.69       51.41      2.83 o
  -1  -2  12       20.22       17.21      1.44 o
   0  -2  12        0.80        1.11      1.01 o
   1  -2  12       14.41       13.03      2.94 o
   2  -2  12        1.85        4.81      1.87 o
   3  -2  12       32.10       33.23      3.47 o
   4  -2  12       10.10        9.62      2.41 o
   5  -2  12       31.49       37.06      3.74 o
 -10  -1  12        5.65        6.18      1.43 o
  -9  -1  12       17.13       19.54      1.69 o
  -8  -1  12        0.90        1.25      2.41 o
  -7  -1  12        1.33        3.58      1.13 o
  -6  -1  12       17.04       16.43      1.40 o
  -5  -1  12        1.95        0.54      0.80 o
  -4  -1  12        9.45        8.55      1.36 o
  -3  -1  12       11.63       13.52      1.43 o
  -2  -1  12        0.07        1.18      0.76 o
  -1  -1  12        2.04        2.07      0.85 o
   0  -1  12        2.03        1.67      0.98 o
   1  -1  12       26.79       28.54      4.23 o
   2  -1  12        7.22        7.17      1.39 o
   3  -1  12        3.00        1.34      1.51 o
   4  -1  12       25.93       34.92      3.56 o
   5  -1  12        1.74       -1.43      1.43 o
   6  -1  12       14.37       15.23      2.67 o
 -10   0  12        1.75        3.03      1.96 o
  -9   0  12        5.01        4.94      0.94 o
  -8   0  12       20.31       17.02      1.51 o
  -7   0  12        4.28        5.95      1.30 o
  -6   0  12        5.74        8.15      1.06 o
  -5   0  12        2.32        0.11      0.73 o
  -4   0  12       32.19       34.38      3.63 o
  -3   0  12       14.51       13.56      1.88 o
  -2   0  12       24.29       23.71      1.32 o
  -1   0  12      108.16      103.71      2.66 o
   0   0  12        3.81        5.96      1.00 o
   1   0  12        0.13        0.58      0.91 o
   2   0  12        5.29        5.04      1.13 o
   3   0  12       14.57       12.47      1.61 o
   4   0  12       22.67       17.99      2.58 o
   5   0  12        3.74        3.74      1.78 o
   6   0  12       26.17       23.87      3.03 o
   7   0  12        3.79        2.58      1.87 o
 -10   1  12        0.07        0.18      1.60 o
  -9   1  12        1.00        1.96      1.43 o
  -8   1  12       21.54       20.19      1.35 o
  -7   1  12       43.00       47.12      2.06 o
  -6   1  12       12.91       13.68      1.16 o
  -5   1  12       13.62       11.97      1.14 o
  -4   1  12        5.73        6.70      0.99 o
  -3   1  12       55.38       54.53      2.13 o
  -2   1  12       26.99       22.83      1.08 o
  -1   1  12       93.75      109.31      2.46 o
   0   1  12      178.82      154.78      3.14 o
   1   1  12        0.98        0.90      0.72 o
   2   1  12        0.01        0.34      1.60 o
   3   1  12       44.54       42.19      2.49 o
   4   1  12        0.06       -0.73      0.85 o
   5   1  12       27.93       28.86      3.83 o
   6   1  12        0.02       -0.45      1.43 o
   7   1  12        5.50        9.09      2.23 o
   8   1  12        3.60        4.63      2.05 o
  -9   2  12       23.91       24.94      2.67 o
  -8   2  12       16.01       14.16      2.05 o
  -7   2  12       24.24       25.80      1.30 o
  -6   2  12        3.93        2.94      0.74 o
  -5   2  12        1.26        0.06      0.68 o
  -4   2  12       14.27       14.23      1.17 o
  -3   2  12       32.61       30.46      2.39 o
  -2   2  12      142.66      141.83      3.15 o
  -1   2  12       35.62       31.26      1.43 o
   0   2  12       82.95       79.05      1.99 o
   1   2  12      119.74      125.08      2.72 o
   2   2  12        1.08        1.02      0.88 o
   3   2  12        8.37        6.52      2.49 o
   4   2  12       87.10       86.14      3.65 o
   5   2  12        0.45       -0.68      1.34 o
   6   2  12        6.76        7.37      1.60 o
   7   2  12       17.16       14.10      1.71 o
   8   2  12        1.09        1.96      1.10 o
   9   2  12        0.00        0.36      1.69 o
  -9   3  12        2.54        2.58      1.51 o
  -8   3  12        2.53        2.49      1.34 o
  -7   3  12       24.49       26.58      2.01 o
  -6   3  12        0.00       -0.32      0.54 o
  -5   3  12        6.72        7.80      0.86 o
  -4   3  12       65.61       66.03      3.00 o
  -3   3  12       19.30       16.71      1.19 o
  -2   3  12       56.80       53.30      1.70 o
  -1   3  12       15.39       10.44      0.70 o
   0   3  12       88.77       80.09      1.82 o
   1   3  12      105.03       92.45      2.17 o
   2   3  12      252.70      261.12      5.12 o
   3   3  12       12.22       11.16      1.38 o
   4   3  12        0.99        0.67      0.88 o
   5   3  12       33.25       34.51      2.81 o
   6   3  12       29.67       33.76      3.30 o
   7   3  12        1.90        2.82      1.10 o
   8   3  12        0.28       -0.45      1.04 o
   9   3  12        0.71        1.10      1.13 o
  10   3  12        4.41        5.08      2.23 o
  -8   4  12        2.57        0.27      1.16 o
  -7   4  12        0.92       -0.09      1.07 o
  -6   4  12        0.55       -0.21      0.81 o
  -5   4  12        0.38        0.53      0.46 o
  -4   4  12       19.64       19.10      1.16 o
  -3   4  12        5.45        4.22      0.75 o
  -2   4  12        6.84        8.69      0.96 o
  -1   4  12       41.58       35.04      1.41 o
   0   4  12       97.58      101.91      2.01 o
   1   4  12       87.34       71.47      1.82 o
   2   4  12       17.06       17.74      1.41 o
   3   4  12        2.59        4.26      1.13 o
   4   4  12       39.19       34.34      4.10 o
   5   4  12       16.26       16.21      1.67 o
   6   4  12        0.52       -0.31      0.88 o
   7   4  12        0.87        1.60      1.43 o
   8   4  12        6.44        4.74      1.35 o
   9   4  12       18.07       20.10      2.04 o
  10   4  12        1.49        0.24      1.29 o
  11   4  12        0.54        2.94      2.23 o
  -8   5  12        1.02        1.07      1.16 o
  -7   5  12        4.13        4.90      1.34 o
  -6   5  12        0.13       -0.70      0.89 o
  -5   5  12       17.52       14.64      1.39 o
  -4   5  12        5.57        4.76      0.65 o
  -3   5  12        9.21        7.62      0.81 o
  -2   5  12       12.42       11.39      0.99 o
  -1   5  12        0.06        0.15      0.43 o
   0   5  12       40.64       40.66      1.49 o
   1   5  12        0.10        0.31      0.40 o
   2   5  12        0.16       -0.14      0.50 o
   3   5  12       60.96       55.04      1.83 o
   4   5  12       10.15        8.82      1.56 o
   5   5  12       11.60       10.56      1.42 o
   6   5  12        3.56        4.45      2.49 o
   7   5  12        2.26        0.50      1.00 o
   8   5  12       17.05       13.36      2.49 o
   9   5  12        8.86        9.72      2.23 o
  10   5  12        3.23        1.04      2.09 o
  11   5  12        3.48        3.83      2.23 o
  -7   6  12        1.08        2.14      1.07 o
  -6   6  12        0.72        0.89      1.07 o
  -5   6  12       49.39       50.42      3.12 o
  -4   6  12        4.04        3.97      1.02 o
  -3   6  12       48.14       50.27      1.68 o
  -2   6  12       20.55       19.97      1.17 o
  -1   6  12        1.39        0.38      0.49 o
   0   6  12        1.32        1.71      0.48 o
   1   6  12        0.07        0.49      0.44 o
   2   6  12       22.60       21.58      1.28 o
   3   6  12       12.46       10.52      0.89 o
   4   6  12        8.75        9.03      1.08 o
   5   6  12        0.00       -0.88      0.88 o
   6   6  12       12.12       10.14      2.18 o
   7   6  12       20.34       20.86      1.98 o
   8   6  12       15.47        9.44      2.23 o
   9   6  12       12.23       16.57      2.85 o
  10   6  12        0.09       -0.83      1.29 o
  11   6  12        5.67        3.75      1.63 o
  -6   7  12       10.67        9.98      1.51 o
  -5   7  12        0.66        0.09      1.07 o
  -4   7  12       43.80       51.22      3.21 o
  -3   7  12        7.52        8.02      1.51 o
  -2   7  12       32.58       30.90      3.83 o
  -1   7  12       35.89       34.13      2.04 o
   0   7  12      108.65      107.78      3.15 o
   1   7  12        1.73        1.64      0.69 o
   2   7  12       27.26       22.72      1.29 o
   3   7  12       12.26        9.65      0.87 o
   4   7  12       48.57       50.24      1.81 o
   5   7  12        0.52        0.36      0.88 o
   6   7  12       53.13       49.34      2.81 o
   7   7  12        0.11       -0.02      1.16 o
   8   7  12        7.70        9.58      1.64 o
   9   7  12        3.57        2.85      1.87 o
  10   7  12       20.99       20.75      3.12 o
  11   7  12        0.23        0.42      1.35 o
  -6   8  12        7.35        4.90      1.25 o
  -5   8  12        1.43        1.60      1.07 o
  -4   8  12       24.61       30.82      2.49 o
  -3   8  12        0.34        0.80      1.16 o
  -2   8  12        0.43       -0.12      0.53 o
  -1   8  12       11.16       11.57      1.11 o
   0   8  12        0.61        0.15      0.68 o
   1   8  12        2.04        1.89      0.68 o
   2   8  12       14.59       14.24      1.10 o
   3   8  12        2.20        1.10      0.64 o
   4   8  12       31.36       31.48      1.65 o
   5   8  12        1.10        2.58      1.01 o
   6   8  12        5.75        4.79      1.28 o
   7   8  12       99.37      103.94      4.22 o
   8   8  12        5.70        6.66      1.51 o
   9   8  12        2.50        6.15      2.14 o
  10   8  12        1.65        1.78      1.87 o
  11   8  12        8.23        6.88      2.00 o
  12   8  12        0.07       -1.07      2.05 o
  -5   9  12       28.62       26.72      2.41 o
  -4   9  12       13.71       12.11      1.78 o
  -3   9  12        2.63        3.47      1.34 o
  -2   9  12        8.15        7.22      1.51 o
  -1   9  12       18.80       21.05      1.37 o
   0   9  12        0.19       -0.66      0.68 o
   1   9  12        1.00        2.16      0.88 o
   2   9  12       14.21       11.92      1.05 o
   3   9  12        0.11        0.23      0.79 o
   4   9  12       12.14       16.59      1.31 o
   5   9  12        2.53        2.67      1.43 o
   6   9  12        0.50       -0.83      0.83 o
   7   9  12        2.86        2.90      1.25 o
   8   9  12       39.48       38.85      2.70 o
   9   9  12        3.36        3.37      1.69 o
  10   9  12        0.10       -0.80      1.78 o
  11   9  12        1.02       -0.27      2.05 o
  12   9  12        1.32        1.96      2.14 o
  -3  10  12       22.46       21.56      2.32 o
  -2  10  12        0.03        0.36      1.16 o
  -1  10  12        8.94       10.87      0.93 o
   0  10  12        0.09       -0.24      0.89 o
   1  10  12        0.03       -0.27      1.20 o
   2  10  12        4.94        5.08      1.13 o
   3  10  12       12.68       11.72      1.50 o
   4  10  12       15.58       14.13      1.24 o
   5  10  12        3.88        3.65      1.60 o
   6  10  12        0.18       -0.53      1.25 o
   7  10  12        3.58        5.34      1.96 o
   8  10  12        8.43       11.53      1.79 o
   9  10  12       26.63       32.65      2.65 o
  10  10  12        0.29        1.69      2.05 o
  11  10  12        4.77        5.26      2.49 o
  -2  11  12       14.65       12.92      2.14 o
  -1  11  12       38.86       41.78      3.38 o
   0  11  12        5.91        7.48      1.04 o
   1  11  12        0.09        0.56      0.83 o
   2  11  12        0.55        1.28      0.94 o
   3  11  12       33.91       31.14      2.16 o
   4  11  12        1.54        2.49      1.13 o
   5  11  12       13.22       15.14      2.32 o
   6  11  12        5.90        9.71      2.23 o
   7  11  12        9.66       10.07      2.41 o
   8  11  12        6.60        4.54      1.96 o
   9  11  12       39.66       38.48      4.01 o
  10  11  12        0.87        0.53      2.14 o
  11  11  12        1.02        1.07      2.14 o
  -1  12  12        0.30        1.03      1.43 o
   0  12  12        0.01       -0.18      0.82 o
   1  12  12        1.64        0.76      0.77 o
   2  12  12       34.53       38.45      1.96 o
   3  12  12        9.39        7.33      2.37 o
   4  12  12        4.76        2.18      1.17 o
   5  12  12        0.05       -0.09      1.25 o
   6  12  12        0.98        2.49      1.69 o
   7  12  12       70.17       72.24      5.08 o
   8  12  12       19.08       16.84      3.03 o
   9  12  12       12.28       13.18      2.85 o
  10  12  12        1.13        4.19      2.32 o
   1  13  12       11.87       14.77      1.44 o
   2  13  12        2.40        2.53      1.01 o
   3  13  12       21.45       22.70      2.03 o
   4  13  12        4.69        3.83      1.78 o
   5  13  12        2.30        4.72      1.78 o
   6  13  12        0.46        1.07      1.60 o
   7  13  12        0.99       -0.80      1.60 o
   8  13  12        0.44        0.80      2.05 o
   9  13  12        0.20        1.16      2.05 o
  10  13  12        0.78       -1.96      1.96 o
   2  14  12        0.49       -0.18      1.07 o
   3  14  12        7.36        6.41      1.48 o
   4  14  12        0.05       -0.89      1.60 o
   5  14  12        5.07        2.85      1.87 o
   6  14  12        4.75        4.63      2.14 o
   7  14  12        0.20       -1.43      1.78 o
   8  14  12        0.10        0.00      1.78 o
   9  14  12        0.02        0.80      2.14 o
  -6  -7  13        0.05        3.12      2.49 o
  -3  -7  13        0.00        2.23      2.67 o
  -8  -6  13       25.00       30.11      3.83 o
  -7  -6  13        2.94        7.84      2.67 o
  -6  -6  13        0.12       -0.18      1.78 o
  -5  -6  13        0.06        0.00      1.96 o
  -4  -6  13        0.08       -0.36      2.05 o
  -3  -6  13        5.77        4.72      2.49 o
  -2  -6  13        8.26        7.48      2.67 o
  -1  -6  13       15.94       23.60      3.83 o
  -8  -5  13        1.56        5.61      2.23 o
  -7  -5  13        0.06       -0.53      1.78 o
  -6  -5  13        1.23        3.03      2.23 o
  -5  -5  13       16.74       20.93      3.21 o
  -4  -5  13        0.11       -1.34      1.78 o
  -3  -5  13       12.91       15.73      2.17 o
  -2  -5  13        2.22        1.51      2.14 o
  -1  -5  13       21.90       22.71      3.56 o
   0  -5  13        2.09        3.92      2.32 o
   1  -5  13        0.00       -0.98      1.87 o
  -9  -4  13        1.52        2.05      1.87 o
  -8  -4  13       12.90       10.51      2.41 o
  -7  -4  13        3.95        3.56      1.96 o
  -6  -4  13        4.59        4.01      2.05 o
  -5  -4  13        2.67        3.56      1.87 o
  -4  -4  13        6.56        8.46      2.32 o
  -3  -4  13        4.28        4.44      1.51 o
  -2  -4  13        8.48       10.11      1.82 o
  -1  -4  13        1.47        0.45      1.78 o
   0  -4  13       18.16       16.66      3.12 o
   1  -4  13        3.91        5.34      2.41 o
   2  -4  13        9.80       11.22      2.85 o
 -10  -3  13        0.08       -0.53      1.60 o
  -9  -3  13        4.41        3.47      1.78 o
  -8  -3  13        5.82        6.50      1.96 o
  -7  -3  13        0.07        1.07      1.51 o
  -6  -3  13        0.93        0.36      1.34 o
  -5  -3  13        8.50        9.62      2.23 o
  -4  -3  13        3.48        2.76      1.69 o
  -3  -3  13        1.14       -0.36      1.51 o
  -2  -3  13       14.25       14.35      1.86 o
  -1  -3  13        1.94        4.01      1.39 o
   0  -3  13        1.64        4.36      2.05 o
   1  -3  13       29.21       31.89      3.74 o
   2  -3  13       19.32       28.24      3.56 o
   3  -3  13        0.02        1.07      1.96 o
   4  -3  13       18.80       17.01      3.12 o
 -10  -2  13        0.01       -0.88      1.11 o
  -9  -2  13       12.46       15.80      1.78 o
  -8  -2  13        6.65        8.71      1.56 o
  -7  -2  13        4.70        8.03      2.89 o
  -6  -2  13        2.97        5.88      1.87 o
  -5  -2  13        0.00       -0.09      1.43 o
  -4  -2  13       68.57       63.34      3.28 o
  -3  -2  13        0.20        1.92      1.15 o
  -2  -2  13       11.16       11.85      1.38 o
  -1  -2  13        0.70       -0.76      1.56 o
   0  -2  13        0.00       -0.94      0.94 o
   1  -2  13        0.00        0.08      1.56 o
   2  -2  13       22.39       24.05      3.21 o
   3  -2  13        1.30        1.43      1.78 o
   4  -2  13        3.34        4.72      2.23 o
   5  -2  13        0.84        2.94      2.14 o
 -10  -1  13        0.41       -0.90      0.90 o
  -9  -1  13        3.57        4.11      2.67 o
  -8  -1  13       15.10       16.05      1.69 o
  -7  -1  13       56.03       58.92      5.21 o
  -6  -1  13       25.21       22.56      2.32 o
  -5  -1  13        0.38       -0.23      0.86 o
  -4  -1  13        7.70        7.61      1.25 o
  -3  -1  13        0.87        0.23      1.02 o
  -2  -1  13       58.06       55.92      2.56 o
  -1  -1  13        4.65        5.73      1.06 o
   0  -1  13       36.73       40.68      2.57 o
   1  -1  13       19.67       17.04      1.89 o
   2  -1  13        6.58        3.84      1.22 o
   3  -1  13        1.71        3.12      1.78 o
   4  -1  13        0.14        0.27      1.78 o
   5  -1  13       26.17       25.21      3.38 o
   6  -1  13       16.89       22.18      3.38 o
 -10   0  13        2.79       -0.89      1.69 o
  -9   0  13        4.45        1.68      1.56 o
  -8   0  13       11.96       15.81      1.53 o
  -7   0  13        7.29       11.92      1.48 o
  -6   0  13       14.52       13.50      1.32 o
  -5   0  13       23.30       19.92      1.67 o
  -4   0  13        0.03        1.41      0.85 o
  -3   0  13       46.18       50.21      2.27 o
  -2   0  13       20.09       22.25      2.85 o
  -1   0  13        0.61        1.60      0.77 o
   0   0  13        5.01        6.94      1.08 o
   1   0  13        5.24        5.29      1.25 o
   2   0  13       24.32       24.22      2.11 o
   3   0  13        5.08        4.01      1.87 o
   4   0  13        1.10        0.98      1.60 o
   5   0  13        0.89        0.45      1.51 o
   6   0  13       19.46       20.58      3.03 o
   7   0  13        4.73        4.36      2.23 o
  -9   1  13        0.37        2.05      1.78 o
  -8   1  13        0.07        0.57      0.84 o
  -7   1  13       22.30       22.71      3.61 o
  -6   1  13        1.72        1.35      0.83 o
  -5   1  13        1.70        0.31      0.82 o
  -4   1  13       10.28        9.55      1.14 o
  -3   1  13        0.03       -0.68      0.68 o
  -2   1  13       15.64       13.51      1.29 o
  -1   1  13       53.59       45.29      1.55 o
   0   1  13        0.23        1.76      0.76 o
   1   1  13       14.87       18.49      2.41 o
   2   1  13        9.80        9.27      1.69 o
   3   1  13       24.59       25.25      2.08 o
   4   1  13        0.35       -0.53      1.34 o
   5   1  13        3.43        2.85      1.87 o
   6   1  13       31.99       33.67      3.65 o
   7   1  13        2.43        2.67      1.87 o
  -9   2  13        0.00        0.18      1.60 o
  -8   2  13        0.19        0.80      1.60 o
  -7   2  13        8.66       10.19      1.87 o
  -6   2  13        4.41        3.51      1.37 o
  -5   2  13        0.07        0.49      0.70 o
  -4   2  13       80.10       79.17      2.65 o
  -3   2  13       20.64       24.43      1.50 o
  -2   2  13        4.33        5.12      0.98 o
  -1   2  13        2.46        3.47      0.73 o
   0   2  13       10.77        9.80      0.85 o
   1   2  13        0.02        1.61      1.05 o
   2   2  13       14.68       18.44      1.73 o
   3   2  13        1.43        2.14      1.07 o
   4   2  13        4.07        3.19      1.15 o
   5   2  13        8.64        6.41      2.05 o
   6   2  13        3.45        3.38      1.15 o
   7   2  13        9.25        9.00      2.32 o
   8   2  13        0.40        0.36      1.87 o
  -8   3  13        2.99        3.03      1.60 o
  -7   3  13        0.48       -0.18      1.34 o
  -6   3  13        3.31        3.54      0.90 o
  -5   3  13        5.72        3.57      0.78 o
  -4   3  13       25.05       22.78      1.72 o
  -3   3  13        4.57        5.27      0.91 o
  -2   3  13        0.08        0.01      0.69 o
  -1   3  13      108.85      110.45      2.75 o
   0   3  13        9.98        7.41      0.73 o
   1   3  13       12.80       13.98      0.92 o
   2   3  13       60.70       54.79      2.77 o
   3   3  13       18.14       14.25      1.61 o
   4   3  13       16.53       15.11      3.61 o
   5   3  13       15.94       14.93      1.79 o
   6   3  13        0.27        0.36      1.51 o
   7   3  13       24.50       24.11      2.81 o
   8   3  13        5.60        7.74      1.56 o
   9   3  13        2.21        1.95      1.34 o
  -8   4  13        0.06       -0.71      1.43 o
  -7   4  13        1.94        3.38      1.51 o
  -6   4  13       17.35       17.32      1.73 o
  -5   4  13        0.34       -0.56      0.56 o
  -4   4  13       17.18       16.25      1.15 o
  -3   4  13        8.11        9.90      1.02 o
  -2   4  13       14.43       11.33      1.14 o
  -1   4  13        0.03       -0.28      0.50 o
   0   4  13       15.77       17.32      1.13 o
   1   4  13        6.43        5.93      0.68 o
   2   4  13        1.37        0.62      0.59 o
   3   4  13       48.77       57.41      4.90 o
   4   4  13       18.39       18.57      1.79 o
   5   4  13       18.76       21.72      2.89 o
   6   4  13       13.19       15.18      3.74 o
   7   4  13        1.86        4.10      1.87 o
   8   4  13        5.33        3.56      1.32 o
   9   4  13        0.19        0.62      1.23 o
  10   4  13        0.85        2.67      1.96 o
  -7   5  13        3.02        3.12      1.43 o
  -6   5  13       44.32       52.38      2.74 o
  -5   5  13        3.17        3.69      1.51 o
  -4   5  13        1.59        1.04      0.63 o
  -3   5  13       17.90       19.89      1.24 o
  -2   5  13       37.83       36.38      1.70 o
  -1   5  13       17.10       20.19      1.06 o
   0   5  13        0.44        0.67      0.52 o
   1   5  13        4.47        5.31      0.86 o
   2   5  13        7.14        6.34      0.83 o
   3   5  13       34.16       34.34      2.14 o
   4   5  13        0.04       -0.31      0.94 o
   5   5  13       32.04       28.99      2.14 o
   6   5  13       11.27       10.53      1.61 o
   7   5  13       15.90       15.86      2.67 o
   8   5  13        9.55       10.07      2.49 o
   9   5  13        6.81        5.57      1.74 o
  10   5  13        0.15        1.43      1.37 o
  11   5  13        2.77        4.45      2.41 o
  -7   6  13        0.93        1.16      1.34 o
  -6   6  13        6.71        5.61      1.51 o
  -5   6  13       18.82       21.20      2.23 o
  -4   6  13        4.21        2.67      1.34 o
  -3   6  13        5.87        4.76      0.78 o
  -2   6  13        1.09        1.53      0.72 o
  -1   6  13      131.21      131.88      3.50 o
   0   6  13        0.07        0.40      0.53 o
   1   6  13       20.80       22.58      1.40 o
   2   6  13        2.46        3.24      0.79 o
   3   6  13       11.14       10.73      0.96 o
   4   6  13       23.23       25.40      2.09 o
   5   6  13       13.91       12.39      1.61 o
   6   6  13        0.26        0.04      0.97 o
   7   6  13        0.18       -0.01      1.10 o
   8   6  13       10.85        9.09      2.32 o
   9   6  13        2.61        0.62      1.69 o
  10   6  13        2.94        2.85      1.65 o
  11   6  13        1.59        0.62      2.23 o
  -6   7  13        1.80        1.25      1.34 o
  -5   7  13       15.98       14.70      1.96 o
  -4   7  13        0.67        0.71      1.16 o
  -3   7  13        1.97        1.60      0.56 o
  -2   7  13        8.71       10.12      1.07 o
  -1   7  13       54.64       51.56      2.37 o
   0   7  13       11.20       11.03      1.74 o
   1   7  13        1.12        1.64      0.58 o
   2   7  13        5.47        2.18      0.69 o
   3   7  13       25.56       25.15      1.49 o
   4   7  13        3.51        2.96      1.16 o
   5   7  13       45.77       47.36      2.68 o
   6   7  13        0.01       -0.23      1.04 o
   7   7  13       19.15       22.13      2.14 o
   8   7  13        0.18        0.89      1.78 o
   9   7  13        0.97        2.23      1.96 o
  10   7  13        0.16        0.62      1.78 o
  11   7  13        1.02       -0.62      2.05 o
  -5   8  13        3.35        3.74      1.51 o
  -4   8  13        5.20        5.97      1.51 o
  -3   8  13        5.68        6.41      1.60 o
  -2   8  13        0.14        1.04      0.62 o
  -1   8  13       41.81       39.81      2.00 o
   0   8  13       47.65       51.79      2.72 o
   1   8  13       15.80       13.09      1.38 o
   2   8  13        1.65        2.03      0.68 o
   3   8  13        5.10        5.85      0.94 o
   4   8  13        1.27        0.89      1.25 o
   5   8  13        0.15       -0.24      1.43 o
   6   8  13        8.56       10.84      1.61 o
   7   8  13        0.00        0.03      1.10 o
   8   8  13       20.99       16.73      2.01 o
   9   8  13        1.03       -0.53      1.69 o
  10   8  13        8.62        8.02      2.58 o
  11   8  13        1.88        1.91      2.72 o
  -4   9  13        4.07        3.30      1.43 o
  -3   9  13       13.69       13.18      1.87 o
  -2   9  13        0.84        2.58      1.34 o
  -1   9  13        0.64        0.71      0.75 o
   0   9  13       24.70       30.31      1.90 o
   1   9  13        3.54        5.81      1.56 o
   2   9  13       12.62       15.36      1.56 o
   3   9  13        0.27        0.37      0.70 o
   4   9  13        4.35        6.77      1.03 o
   5   9  13       11.39        8.55      2.05 o
   6   9  13        1.33        0.09      1.43 o
   7   9  13       17.44       16.61      1.92 o
   8   9  13        0.24       -0.88      1.19 o
   9   9  13        5.08        3.38      2.23 o
  10   9  13        0.03        2.49      1.96 o
  11   9  13        0.32       -1.25      2.14 o
  -3  10  13        4.39        2.23      1.60 o
  -2  10  13       21.56       21.82      2.49 o
  -1  10  13        6.57        6.16      0.85 o
   0  10  13       11.81       12.44      1.30 o
   1  10  13        0.12        1.41      0.96 o
   2  10  13        0.57        1.20      0.96 o
   3  10  13        2.11        3.07      1.09 o
   4  10  13        2.75        1.42      1.05 o
   5  10  13        0.58       -1.25      1.25 o
   6  10  13        0.25       -0.45      1.25 o
   7  10  13        9.38       11.13      2.41 o
   8  10  13       10.02        8.19      2.41 o
   9  10  13        0.27       -0.12      1.60 o
  10  10  13        3.27        4.90      2.49 o
  11  10  13        0.55        0.98      2.41 o
  -2  11  13        6.92        5.70      1.87 o
  -1  11  13        8.37        7.22      1.87 o
   0  11  13        9.59       10.92      1.92 o
   1  11  13       19.63       24.18      4.32 o
   2  11  13        3.49        4.81      1.28 o
   3  11  13        0.11       -0.18      1.47 o
   4  11  13       16.35       18.44      2.49 o
   5  11  13        0.03        0.62      1.43 o
   6  11  13       19.46       22.54      2.94 o
   7  11  13        7.83        9.80      2.32 o
   8  11  13        0.21        0.09      1.69 o
   9  11  13        0.86       -0.18      1.69 o
  10  11  13        9.54       12.03      3.12 o
  11  11  13        0.75       -0.71      2.41 o
  -1  12  13       10.51        7.22      2.14 o
   0  12  13       17.76       19.37      1.39 o
   1  12  13       14.56       17.41      1.63 o
   2  12  13       13.12       14.86      1.67 o
   3  12  13        0.90        0.32      1.09 o
   4  12  13       11.24       10.07      2.05 o
   5  12  13        0.89       -1.34      1.34 o
   6  12  13       10.84       12.83      2.49 o
   7  12  13        8.88       12.29      2.67 o
   8  12  13        4.93        5.79      2.32 o
   9  12  13        0.91        1.25      1.78 o
  10  12  13        2.65        3.30      2.32 o
   1  13  13        1.12        1.70      0.94 o
   2  13  13       34.63       46.95      2.70 o
   3  13  13       12.77       12.04      1.48 o
   4  13  13        0.03       -0.62      1.51 o
   5  13  13        1.63        3.65      1.69 o
   6  13  13        4.07        1.69      1.51 o
   7  13  13        9.40        7.93      2.49 o
   8  13  13       11.71       12.11      2.94 o
   9  13  13        0.54       -0.80      2.05 o
  10  13  13        0.53       -0.53      2.05 o
   2  14  13        3.99        4.28      1.60 o
   3  14  13        3.66        3.74      1.87 o
   4  14  13       22.34       26.72      3.12 o
   5  14  13       10.92       10.78      2.41 o
   6  14  13        1.58        1.43      1.78 o
   7  14  13        5.71        6.32      2.58 o
   8  14  13        0.44       -1.60      1.60 o
  -6  -6  14        3.40        5.97      2.85 o
  -5  -6  14        0.31        2.67      2.49 o
  -7  -5  14       11.86       14.61      3.12 o
  -6  -5  14        2.08       -0.09      1.87 o
  -5  -5  14        0.34        0.09      1.87 o
  -4  -5  14        5.12        9.71      2.76 o
  -3  -5  14        3.42        7.04      2.76 o
  -2  -5  14        1.76        1.51      2.05 o
  -1  -5  14       24.62       28.33      4.10 o
  -8  -4  14        1.87        0.80      1.87 o
  -7  -4  14        3.81        5.52      2.14 o
  -6  -4  14        2.99        2.85      2.23 o
  -5  -4  14        0.44       -1.25      1.60 o
  -4  -4  14        4.30        6.41      2.49 o
  -3  -4  14        0.17       -1.51      1.60 o
  -2  -4  14        5.14        3.86      1.87 o
  -1  -4  14        0.46        2.49      2.05 o
   0  -4  14        0.39        4.10      2.23 o
   1  -4  14        1.47       -2.23      2.23 o
  -8  -3  14        3.34        0.27      1.69 o
  -7  -3  14        1.79        2.76      1.78 o
  -6  -3  14        0.00        0.62      1.60 o
  -5  -3  14       19.28       18.79      2.85 o
  -4  -3  14        0.00       -0.71      1.60 o
  -3  -3  14        8.40       13.27      2.67 o
  -2  -3  14        1.58        0.23      1.16 o
  -1  -3  14       18.70       22.60      2.36 o
   0  -3  14       20.25       22.00      3.30 o
   1  -3  14        3.13       -1.51      1.78 o
   2  -3  14        6.80        3.38      2.32 o
  -9  -2  14        0.73       -1.43      1.51 o
  -8  -2  14        1.83        1.25      1.60 o
  -7  -2  14        6.29        4.36      1.87 o
  -6  -2  14        0.58        0.98      1.51 o
  -5  -2  14       20.48       20.93      2.76 o
  -4  -2  14        4.67        4.28      1.87 o
  -3  -2  14        0.00       -0.45      1.43 o
  -2  -2  14        2.71        4.63      1.96 o
  -1  -2  14       11.20       13.62      1.89 o
   0  -2  14       10.77       10.55      1.82 o
   1  -2  14       11.64       10.42      2.58 o
   2  -2  14       26.78       23.87      3.47 o
   3  -2  14        4.85        6.68      2.49 o
   4  -2  14        3.62        0.98      2.05 o
 -10  -1  14        0.03       -1.16      1.16 o
  -9  -1  14        1.56        2.41      1.32 o
  -8  -1  14        1.10       -0.02      1.16 o
  -7  -1  14        1.65        0.20      1.13 o
  -6  -1  14        0.32        1.63      1.20 o
  -5  -1  14        4.56        5.88      1.87 o
  -4  -1  14       13.10       13.63      2.41 o
  -3  -1  14       59.30       65.65      4.63 o
  -2  -1  14        0.40        0.53      1.51 o
  -1  -1  14       43.74       45.91      2.80 o
   0  -1  14       26.60       27.46      2.26 o
   1  -1  14        1.30        2.91      1.32 o
   2  -1  14        7.67        7.48      2.32 o
   3  -1  14       18.91       20.84      3.30 o
   4  -1  14        0.12        0.09      1.78 o
   5  -1  14        2.50        1.51      2.23 o
  -9   0  14        1.23        0.46      1.09 o
  -8   0  14        0.17       -0.55      0.97 o
  -7   0  14       18.62       19.04      1.80 o
  -6   0  14       30.00       26.77      2.08 o
  -5   0  14        1.72        0.31      1.02 o
  -4   0  14        8.58       10.47      1.33 o
  -3   0  14       19.36       20.16      2.00 o
  -2   0  14        0.03       -0.46      0.96 o
  -1   0  14        1.03        0.50      0.81 o
   0   0  14       25.94       32.39      1.94 o
   1   0  14       36.79       37.50      4.41 o
   2   0  14        0.53        0.28      1.04 o
   3   0  14        5.35        6.06      2.14 o
   4   0  14        0.15       -0.09      1.78 o
   5   0  14       21.71       30.11      3.74 o
   6   0  14        0.62        1.60      2.14 o
  -9   1  14        0.00       -1.78      1.78 o
  -8   1  14        2.37        0.71      0.87 o
  -7   1  14        0.84        1.96      1.05 o
  -6   1  14        2.62        1.17      1.07 o
  -5   1  14        8.79       10.56      1.31 o
  -4   1  14        6.69        7.68      1.21 o
  -3   1  14        6.14        8.18      1.32 o
  -2   1  14       18.06       18.31      1.52 o
  -1   1  14       13.62       16.27      1.75 o
   0   1  14       16.36       19.78      1.54 o
   1   1  14        1.10        1.98      1.09 o
   2   1  14       48.05       52.72      3.02 o
   3   1  14       35.01       35.52      2.52 o
   4   1  14        0.66        2.41      1.87 o
   5   1  14        3.56        5.26      2.23 o
   6   1  14       13.47       22.18      3.38 o
   7   1  14        0.00        0.18      1.96 o
  -8   2  14        3.05        2.14      1.78 o
  -7   2  14        9.70        9.61      1.19 o
  -6   2  14        2.00        3.00      1.00 o
  -5   2  14        0.35        0.01      0.78 o
  -4   2  14        0.76        0.13      1.14 o
  -3   2  14        5.26        5.08      1.04 o
  -2   2  14       32.47       30.80      2.37 o
  -1   2  14        0.92        1.33      0.71 o
   0   2  14        0.45        1.04      0.77 o
   1   2  14        5.16        4.70      1.22 o
   2   2  14        0.13        0.45      0.98 o
   3   2  14        3.72        5.38      1.38 o
   4   2  14        3.24        5.55      1.38 o
   5   2  14        0.15       -0.80      1.43 o
   6   2  14        7.48        6.50      2.23 o
   7   2  14        0.35       -1.69      1.69 o
  -8   3  14        0.70       -0.36      1.69 o
  -7   3  14       24.16       25.74      2.94 o
  -6   3  14        0.42       -0.35      0.76 o
  -5   3  14        5.89        5.11      1.19 o
  -4   3  14        0.03       -0.74      1.04 o
  -3   3  14       18.65       19.06      1.44 o
  -2   3  14        3.91        5.32      1.01 o
  -1   3  14       18.56       16.93      1.14 o
   0   3  14        0.36        0.04      0.63 o
   1   3  14        0.02        1.14      0.78 o
   2   3  14       10.41       10.62      3.07 o
   3   3  14        0.53       -0.79      0.79 o
   4   3  14        4.20        7.27      1.44 o
   5   3  14       10.76       12.11      1.73 o
   6   3  14        3.67        2.85      1.78 o
   7   3  14        1.12        1.60      1.87 o
   8   3  14        4.42        6.68      2.58 o
  -7   4  14       28.63       25.83      2.85 o
  -6   4  14        0.68        0.98      1.43 o
  -5   4  14        0.09       -0.17      1.07 o
  -4   4  14       39.79       45.79      1.97 o
  -3   4  14        0.41       -0.69      0.69 o
  -2   4  14        0.63        0.07      0.74 o
  -1   4  14        2.21        3.54      0.70 o
   0   4  14        0.14       -0.51      0.82 o
   1   4  14        3.01        3.49      0.88 o
   2   4  14       58.19       63.91      3.09 o
   3   4  14        1.10        0.61      1.38 o
   4   4  14       18.36       12.62      1.67 o
   5   4  14        6.47        6.38      1.51 o
   6   4  14        0.71        2.23      1.78 o
   7   4  14        5.81        7.39      2.23 o
   8   4  14        1.43        1.15      1.38 o
   9   4  14       13.60       15.19      2.05 o
  -7   5  14        0.04       -0.98      1.51 o
  -6   5  14       21.91       25.92      2.67 o
  -5   5  14        5.26        1.86      2.14 o
  -4   5  14        0.27        0.15      0.65 o
  -3   5  14        0.71        0.17      0.75 o
  -2   5  14       10.51        9.67      1.10 o
  -1   5  14       37.52       37.24      2.65 o
   0   5  14        0.59        0.79      0.59 o
   1   5  14       34.14       43.34      1.67 o
   2   5  14        1.93        2.58      1.43 o
   3   5  14       18.36       19.54      1.76 o
   4   5  14       13.40       14.07      3.65 o
   5   5  14        0.59        0.74      1.04 o
   6   5  14       19.57       18.95      2.02 o
   7   5  14        2.27        5.61      1.96 o
   8   5  14        1.83        1.51      1.78 o
   9   5  14        3.43        6.38      2.72 o
  10   5  14        1.92        2.58      2.14 o
  -6   6  14       11.47        9.26      1.96 o
  -5   6  14        9.93        7.48      1.78 o
  -4   6  14        0.06        0.31      0.55 o
  -3   6  14       14.90       14.31      1.52 o
  -2   6  14       23.07       25.39      1.49 o
  -1   6  14       14.23       15.66      2.29 o
   0   6  14       14.08       13.62      1.22 o
   1   6  14        0.09        0.82      0.62 o
   2   6  14        1.48        0.95      0.72 o
   3   6  14        0.06        0.89      1.25 o
   4   6  14        0.14       -0.27      0.88 o
   5   6  14        3.84        1.75      1.09 o
   6   6  14       39.65       39.29      2.68 o
   7   6  14       17.71       14.33      1.85 o
   8   6  14        3.64        5.70      2.14 o
   9   6  14        0.01       -0.09      1.60 o
  10   6  14        0.38       -1.07      1.87 o
  -6   7  14        1.87        0.62      1.51 o
  -5   7  14       11.86        8.37      1.87 o
  -4   7  14       11.19       10.60      1.96 o
  -3   7  14        2.33        2.11      0.70 o
  -2   7  14        0.21        0.58      0.77 o
  -1   7  14        7.35        6.62      2.23 o
   0   7  14       36.25       31.27      2.67 o
   1   7  14        0.00        0.04      0.64 o
   2   7  14       14.12       10.79      1.15 o
   3   7  14        0.93        1.78      1.43 o
   4   7  14        4.01        1.78      1.51 o
   5   7  14        8.72        8.63      1.48 o
   6   7  14        1.64        0.67      1.04 o
   7   7  14       13.80       12.59      1.86 o
   8   7  14       12.66       19.15      3.03 o
   9   7  14        0.26        1.34      1.96 o
  10   7  14        8.83       10.08      2.03 o
  -5   8  14        4.03        4.28      1.69 o
  -4   8  14        2.98        3.92      1.51 o
  -3   8  14       17.08       15.41      2.23 o
  -2   8  14        0.13        0.69      0.69 o
  -1   8  14       15.73       15.76      2.72 o
   0   8  14       78.91       80.34      3.25 o
   1   8  14        0.12       -0.81      0.81 o
   2   8  14        1.39        1.79      0.97 o
   3   8  14        3.23        4.87      0.97 o
   4   8  14        5.90        5.88      1.78 o
   5   8  14        1.77        1.87      1.51 o
   6   8  14       21.63       24.07      2.24 o
   7   8  14       16.07       16.80      2.05 o
   8   8  14        1.84        1.40      1.32 o
   9   8  14        2.30        1.51      2.05 o
  10   8  14        2.29        0.80      2.14 o
  -4   9  14        1.85        1.78      1.51 o
  -3   9  14        0.54       -1.07      1.07 o
  -2   9  14        9.83       11.67      2.05 o
  -1   9  14        5.80        8.61      1.13 o
   0   9  14        7.48        6.53      1.20 o
   1   9  14       18.27       21.89      1.81 o
   2   9  14        0.02       -0.79      0.79 o
   3   9  14        0.04       -0.73      0.87 o
   4   9  14        5.07        5.70      1.78 o
   5   9  14        2.77        2.94      1.60 o
   6   9  14        7.80        8.55      2.23 o
   7   9  14        4.62        3.30      2.05 o
   8   9  14       11.05       16.16      2.11 o
   9   9  14       11.61       14.16      3.03 o
  10   9  14        1.54        1.51      2.23 o
  -3  10  14        0.93        0.45      1.51 o
  -2  10  14        6.09        6.32      1.87 o
  -1  10  14        4.85        4.71      0.92 o
   0  10  14       11.29       11.32      1.37 o
   1  10  14        7.78        8.03      1.34 o
   2  10  14        2.85        3.17      1.19 o
   3  10  14        0.08       -0.65      0.91 o
   4  10  14       14.01       14.70      2.41 o
   5  10  14       11.45        9.26      2.23 o
   6  10  14        7.71       10.51      2.41 o
   7  10  14        3.18        5.17      2.14 o
   8  10  14        0.52        1.25      1.87 o
   9  10  14       19.50       20.13      3.34 o
  10  10  14        0.17       -0.71      2.05 o
  -1  11  14       17.63       16.48      2.49 o
   0  11  14        9.26        8.34      1.43 o
   1  11  14       14.91       18.52      2.05 o
   2  11  14        3.36        2.78      1.16 o
   3  11  14       21.50       20.25      2.00 o
   4  11  14        1.20        3.03      1.60 o
   5  11  14        6.12        6.15      1.96 o
   6  11  14        7.14        8.82      2.32 o
   7  11  14        3.27        1.78      1.87 o
   8  11  14        0.14        2.32      2.05 o
   9  11  14        1.55        0.62      1.87 o
   0  12  14        0.01       -0.28      0.79 o
   1  12  14       26.10       27.03      1.97 o
   2  12  14       10.75       11.02      1.61 o
   3  12  14        8.43       11.66      1.69 o
   4  12  14        1.07        1.34      1.51 o
   5  12  14        0.38        0.09      1.51 o
   6  12  14        0.03        0.45      1.60 o
   7  12  14       17.53       17.37      2.94 o
   8  12  14       12.93        9.80      2.67 o
   9  12  14        0.08       -0.53      1.78 o
  10  12  14        0.60        2.14      2.32 o
   1  13  14        9.51       10.34      2.39 o
   2  13  14        0.04       -0.56      0.97 o
   3  13  14       16.30       16.84      2.58 o
   4  13  14        0.08        0.00      1.51 o
   5  13  14        0.14       -0.18      1.60 o
   6  13  14        0.35        1.69      1.78 o
   7  13  14        3.67        4.19      2.23 o
   8  13  14       16.54       16.12      3.30 o
   9  13  14        0.28       -1.25      1.87 o
  -5  -5  15        0.58       -0.53      2.23 o
  -4  -5  15        1.67        2.41      2.49 o
  -6  -4  15        2.40        1.69      2.23 o
  -5  -4  15        0.75        1.16      1.96 o
  -4  -4  15        2.34        2.05      2.05 o
  -3  -4  15        6.87        5.26      2.49 o
  -1  -4  15        6.28        7.30      2.94 o
   0  -4  15       14.15        9.89      3.21 o
  -7  -3  15        1.56        2.49      1.96 o
  -6  -3  15       10.83       15.77      2.94 o
  -5  -3  15        3.13        2.58      1.96 o
  -4  -3  15        9.00       11.85      2.76 o
  -3  -3  15        1.66       -1.60      1.60 o
  -2  -3  15        2.02        3.38      2.23 o
  -1  -3  15        0.53        1.29      1.48 o
   0  -3  15        3.11        4.45      2.32 o
   1  -3  15       10.05        9.26      2.94 o
  -8  -2  15        0.53       -1.43      1.43 o
  -7  -2  15        4.83        6.77      2.14 o
  -6  -2  15        0.17       -0.36      1.60 o
  -5  -2  15        0.30        0.53      1.60 o
  -4  -2  15        9.82       10.33      2.49 o
  -3  -2  15        0.00        0.45      1.60 o
  -2  -2  15        4.51        3.21      2.05 o
  -1  -2  15        3.19        5.79      2.32 o
   0  -2  15        9.04       15.40      2.10 o
   1  -2  15       19.05       27.08      3.65 o
   2  -2  15       11.29       13.98      2.94 o
   3  -2  15       11.15       11.13      3.03 o
  -8  -1  15        1.08        2.67      1.78 o
  -7  -1  15        0.00        3.65      1.78 o
  -6  -1  15       10.70       10.07      2.23 o
  -5  -1  15        2.26       -0.09      1.51 o
  -4  -1  15       16.43       15.14      2.58 o
  -3  -1  15       12.58       11.94      2.49 o
  -2  -1  15        2.49        4.36      1.96 o
  -1  -1  15       11.20        8.73      2.41 o
   0  -1  15       10.64       10.52      2.18 o
   1  -1  15        4.94        6.39      1.67 o
   2  -1  15        4.57        2.23      2.14 o
   3  -1  15       12.49       10.51      2.76 o
   4  -1  15        9.89       15.41      3.30 o
  -9   0  15        0.82        0.49      1.43 o
  -8   0  15        0.35        0.19      1.43 o
  -7   0  15        0.63        0.88      1.29 o
  -6   0  15        9.20        8.10      1.63 o
  -5   0  15        3.94        3.65      1.78 o
  -4   0  15        0.57       -1.25      1.34 o
  -3   0  15       14.72       15.68      2.58 o
  -2   0  15        0.85        2.85      1.87 o
  -1   0  15        8.61        7.39      2.23 o
   0   0  15       56.59       61.14      3.30 o
   1   0  15       18.63       17.34      2.08 o
   2   0  15        5.45        6.65      1.64 o
   3   0  15        8.83        9.00      2.58 o
   4   0  15        4.10        5.52      2.41 o
   5   0  15       11.15       15.05      3.30 o
  -8   1  15        1.81        1.14      2.00 o
  -7   1  15        1.26        0.42      1.02 o
  -6   1  15        0.02       -0.49      1.03 o
  -5   1  15       14.91       14.40      1.71 o
  -4   1  15       22.20       24.67      2.08 o
  -3   1  15       31.83       34.38      3.30 o
  -2   1  15       11.54       13.00      2.41 o
  -1   1  15       17.32       21.73      2.76 o
   0   1  15        0.64       -0.18      1.51 o
   1   1  15       30.31       29.29      6.50 o
   2   1  15       18.58       24.61      2.33 o
   3   1  15        0.15        1.54      1.32 o
   4   1  15        8.78       10.42      2.76 o
   5   1  15        4.66        4.99      2.49 o
   6   1  15        4.14        7.22      2.58 o
  -8   2  15        4.25        3.92      2.23 o
  -7   2  15        0.29       -0.26      0.96 o
  -6   2  15        2.00        2.08      1.09 o
  -5   2  15        4.39        5.15      1.24 o
  -4   2  15        0.33        0.64      1.00 o
  -3   2  15       18.42       21.59      1.73 o
  -2   2  15        1.66        3.11      1.01 o
  -1   2  15        0.54        1.17      2.05 o
   0   2  15        0.00       -0.04      0.97 o
   1   2  15        8.29        9.18      1.64 o
   2   2  15        0.16        1.28      1.13 o
   3   2  15       41.00       39.52      2.77 o
   4   2  15       18.56       17.55      3.03 o
   5   2  15        4.55        3.30      2.14 o
   6   2  15        5.98        7.39      2.58 o
   7   2  15        5.18        5.97      2.67 o
  -7   3  15        3.07        4.58      1.29 o
  -6   3  15        1.27        1.21      0.96 o
  -5   3  15        2.44        2.77      1.07 o
  -4   3  15        0.35        0.51      0.85 o
  -3   3  15        1.20        1.09      0.89 o
  -2   3  15       13.36       13.03      1.35 o
  -1   3  15        1.24        2.18      0.77 o
   0   3  15        1.31        2.68      1.51 o
   1   3  15        4.09        2.49      1.60 o
   2   3  15        4.54        4.36      1.26 o
   3   3  15        0.01        1.86      1.13 o
   4   3  15        0.00        0.39      1.13 o
   5   3  15        0.02       -1.34      1.34 o
   6   3  15        5.76        6.68      2.32 o
   7   3  15        4.40        5.70      2.41 o
  -7   4  15        7.32        9.44      2.32 o
  -6   4  15        9.99       11.69      1.03 o
  -5   4  15        0.24       -0.30      0.81 o
  -4   4  15        3.38        1.00      1.07 o
  -3   4  15        4.10        2.54      0.94 o
  -2   4  15        0.74        0.90      0.83 o
  -1   4  15        8.73        8.70      1.86 o
   0   4  15        0.11        0.82      0.68 o
   1   4  15       17.77       16.84      2.27 o
   2   4  15       23.56       19.86      2.67 o
   3   4  15        2.27        2.58      1.26 o
   4   4  15       12.59       12.40      1.76 o
   5   4  15       30.00       32.71      3.47 o
   6   4  15        6.05        5.08      2.14 o
   7   4  15        0.95        1.09      1.28 o
   8   4  15        5.89        8.55      2.67 o
  -6   5  15       14.49       18.17      2.67 o
  -5   5  15       11.98       15.09      2.32 o
  -4   5  15        0.95       -0.11      1.69 o
  -3   5  15        3.47        3.35      0.97 o
  -2   5  15        1.62        1.72      0.88 o
  -1   5  15        0.26        0.76      0.81 o
   0   5  15        1.90        3.30      0.77 o
   1   5  15        9.16        9.05      1.08 o
   2   5  15        5.53        5.88      1.78 o
   3   5  15        0.82        2.05      1.51 o
   4   5  15        2.00        1.16      2.00 o
   5   5  15        0.74        0.42      1.16 o
   6   5  15        2.31        1.69      1.20 o
   7   5  15        9.63       10.51      2.58 o
   8   5  15        0.01       -0.66      1.38 o
   9   5  15       16.55       19.42      3.03 o
  -6   6  15        0.75        1.78      1.78 o
  -5   6  15       27.62       23.34      2.76 o
  -4   6  15        0.43       -0.10      0.69 o
  -3   6  15        1.74        1.90      0.90 o
  -2   6  15        3.19        4.12      1.09 o
  -1   6  15        0.08        0.39      0.78 o
   0   6  15        1.30        0.62      1.36 o
   1   6  15        9.07       10.85      1.42 o
   2   6  15       41.21       42.85      3.65 o
   3   6  15        1.75        2.05      1.60 o
   4   6  15        9.38        7.13      2.14 o
   5   6  15        0.19       -0.16      1.07 o
   6   6  15       13.94       12.69      1.86 o
   7   6  15        9.55       13.98      2.85 o
   8   6  15        1.06        4.81      2.05 o
   9   6  15        6.84       10.36      1.94 o
  10   6  15        0.76       -0.62      2.05 o
  -5   7  15        2.65        1.87      1.69 o
  -4   7  15       17.97       17.10      2.41 o
  -3   7  15        0.26       -0.59      0.69 o
  -2   7  15       20.09       20.63      1.58 o
  -1   7  15       52.36       49.29      2.54 o
   0   7  15        7.30        5.40      1.20 o
   1   7  15        0.14        0.39      0.94 o
   2   7  15        0.03       -0.23      0.75 o
   3   7  15       18.63       23.16      2.85 o
   4   7  15        0.36        0.45      1.43 o
   5   7  15        1.86       -1.25      1.43 o
   6   7  15       36.48       44.46      3.30 o
   7   7  15       28.24       25.84      2.42 o
   8   7  15        0.37       -0.98      1.78 o
   9   7  15        7.05        8.91      2.67 o
  10   7  15        3.66        4.72      2.67 o
  -4   8  15       20.31       20.67      2.67 o
  -3   8  15       13.61       13.63      2.32 o
  -2   8  15        7.79        5.26      1.83 o
  -1   8  15       11.24        9.40      1.30 o
   0   8  15        5.20        6.72      1.47 o
   1   8  15        1.31        1.16      1.34 o
   2   8  15        5.87        4.99      2.14 o
   3   8  15        0.93        0.00      1.34 o
   4   8  15       12.31       10.24      2.23 o
   5   8  15        5.03        7.57      2.14 o
   6   8  15        1.57        1.51      1.78 o
   7   8  15        6.99        6.09      1.61 o
   8   8  15       20.00       19.42      3.38 o
   9   8  15        1.22       -0.09      1.87 o
  10   8  15        5.67        3.92      2.58 o
  -3   9  15       25.53       19.24      2.67 o
  -2   9  15        3.99        4.17      0.78 o
  -1   9  15        0.09       -0.66      0.83 o
   0   9  15        8.16        7.38      1.26 o
   1   9  15        6.84        6.45      1.34 o
   2   9  15        8.55        9.81      1.53 o
   3   9  15        6.85        7.93      1.96 o
   4   9  15       59.72       70.90      4.81 o
   5   9  15        1.09        1.25      1.60 o
   6   9  15        0.24       -0.18      1.51 o
   7   9  15        2.58        6.15      2.23 o
   8   9  15       10.45       12.38      2.94 o
   9   9  15        0.61        2.14      2.32 o
  10   9  15        7.45       10.24      3.21 o
  -2  10  15        0.64       -1.51      1.51 o
  -1  10  15       10.86       11.68      1.27 o
   0  10  15        8.29        7.16      1.24 o
   1  10  15        0.30       -0.56      0.94 o
   2  10  15       11.27        9.38      1.56 o
   3  10  15        2.31        4.10      1.69 o
   4  10  15        7.82        8.46      2.23 o
   5  10  15        1.11        2.41      1.78 o
   6  10  15        7.62       11.31      2.58 o
   7  10  15        6.27        7.13      2.49 o
   8  10  15        0.35       -1.60      1.69 o
  10  10  15        0.40       -0.09      2.41 o
  -1  11  15        0.20        2.05      1.78 o
   0  11  15        3.08        3.46      1.07 o
   1  11  15        7.27        5.74      2.41 o
   2  11  15       29.06       32.38      2.31 o
   3  11  15        7.19        4.99      1.78 o
   4  11  15        0.08        1.60      1.51 o
   5  11  15        0.01        1.87      1.78 o
   6  11  15        0.35       -0.09      1.69 o
   7  11  15        0.54        3.21      2.14 o
   8  11  15        0.02        1.51      2.05 o
   9  11  15        0.21        1.60      2.05 o
   0  12  15        5.37        6.01      1.09 o
   1  12  15        6.25       10.98      1.52 o
   2  12  15       15.70       17.39      1.86 o
   3  12  15        0.19        1.16      1.60 o
   4  12  15        8.11        5.34      1.87 o
   5  12  15        2.18        2.23      1.87 o
   6  12  15        2.44        4.19      2.14 o
   7  12  15       21.08       23.25      3.47 o
   8  12  15        7.39        4.45      2.41 o
   9  12  15        8.54        8.19      2.85 o
   1  13  15        1.47        3.65      1.43 o
   2  13  15       15.96       18.07      1.97 o
   3  13  15        0.79       -1.51      1.51 o
   4  13  15        0.47       -0.53      1.60 o
   5  13  15        6.45        6.24      2.32 o
   6  13  15        4.91        5.08      2.32 o
   7  13  15        0.01        0.27      1.96 o
  -4  -4  16        0.33        0.09      2.23 o
  -3  -4  16        3.42        3.56      2.67 o
  -5  -3  16        7.34        8.73      2.76 o
  -4  -3  16        0.88        0.36      2.05 o
  -3  -3  16        4.44        3.56      2.49 o
  -2  -3  16        4.32        8.11      2.58 o
   0  -3  16       14.02       16.75      3.47 o
  -6  -2  16        0.30       -0.71      1.78 o
  -5  -2  16        4.03        3.65      2.14 o
  -4  -2  16        0.04       -0.71      1.78 o
  -3  -2  16       10.63       11.85      2.85 o
  -2  -2  16        1.52        2.85      2.14 o
  -1  -2  16        4.34        7.22      2.76 o
   0  -2  16        0.31        0.89      1.96 o
   1  -2  16        2.42        3.21      2.41 o
  -7  -1  16        9.87        9.62      2.32 o
  -6  -1  16       38.49       46.76      4.10 o
  -5  -1  16        0.83        1.78      1.78 o
  -4  -1  16        2.82        5.61      2.05 o
  -3  -1  16        0.18        0.89      1.96 o
  -2  -1  16        0.21       -1.16      1.60 o
  -1  -1  16        2.28        3.47      2.14 o
   0  -1  16       10.18        6.24      2.41 o
   1  -1  16        0.10        1.96      2.05 o
   2  -1  16        5.21        9.98      2.85 o
   3  -1  16        9.51        7.48      2.85 o
  -7   0  16        0.01       -1.51      1.51 o
  -6   0  16        1.43        1.69      1.69 o
  -5   0  16       24.92       25.30      3.03 o
  -4   0  16        1.24       -1.51      1.51 o
  -3   0  16        6.93        7.93      2.23 o
  -2   0  16        7.10        4.90      2.05 o
  -1   0  16        0.23        1.69      1.69 o
   0   0  16        6.52       12.20      2.67 o
   1   0  16        1.90        1.28      1.33 o
   2   0  16       12.50       16.30      3.12 o
   3   0  16        2.53        4.28      2.32 o
   4   0  16       11.05        8.11      2.94 o
  -8   1  16        0.78        0.13      1.24 o
  -7   1  16        1.25        2.45      1.33 o
  -6   1  16        4.40        6.18      1.54 o
  -5   1  16       31.35       32.16      3.12 o
  -4   1  16        0.17       -0.36      1.43 o
  -3   1  16        0.39        0.89      1.51 o
  -2   1  16       20.29       24.41      3.03 o
  -1   1  16       14.31       10.07      2.32 o
   0   1  16        3.78        3.65      1.96 o
   1   1  16       24.13       29.31      3.65 o
   2   1  16        0.01       -1.13      2.09 o
   3   1  16        8.52       11.40      2.76 o
   4   1  16        0.54        3.74      2.23 o
   5   1  16        0.09       -2.05      2.05 o
  -7   2  16       17.70       23.15      4.50 o
  -6   2  16        0.10        0.22      1.09 o
  -5   2  16        2.74        2.90      1.24 o
  -4   2  16       27.70       30.94      2.35 o
  -3   2  16        7.15        4.19      1.78 o
  -2   2  16        0.13        2.49      1.69 o
  -1   2  16       10.36       10.51      2.32 o
   0   2  16        3.50        5.52      2.14 o
   1   2  16        0.10       -1.25      1.43 o
   2   2  16       10.32       11.56      1.83 o
   3   2  16       11.69       11.73      1.95 o
   4   2  16        0.26        1.07      1.96 o
   5   2  16       10.96       14.16      3.03 o
   6   2  16       12.76       17.10      3.38 o
  -7   3  16        8.37       10.23      1.69 o
  -6   3  16        7.55        7.61      1.35 o
  -5   3  16        0.83        0.25      1.07 o
  -4   3  16        0.06       -0.19      1.03 o
  -3   3  16        2.66        2.79      1.15 o
  -2   3  16       10.84       14.07      2.23 o
  -1   3  16       19.42       19.07      1.90 o
   0   3  16        2.72        4.17      1.29 o
   1   3  16        0.03       -1.16      1.16 o
   2   3  16        1.95        2.32      1.69 o
   3   3  16       10.47        9.39      1.73 o
   4   3  16       17.63       17.03      2.17 o
   5   3  16        6.75        7.75      2.49 o
   6   3  16        2.50        0.62      1.96 o
  -6   4  16        4.66        5.81      1.09 o
  -5   4  16       10.13       11.49      2.00 o
  -4   4  16        0.10        0.70      1.00 o
  -3   4  16       12.87       12.63      1.58 o
  -2   4  16        0.43        0.66      0.90 o
  -1   4  16       18.17       16.88      5.08 o
   0   4  16        2.41        0.80      2.32 o
   1   4  16       10.09        8.55      2.14 o
   2   4  16        2.17        0.89      1.51 o
   3   4  16        0.81        0.98      1.60 o
   4   4  16        7.11        9.93      1.85 o
   5   4  16        0.00        0.22      1.23 o
   6   4  16       15.54       13.45      2.94 o
   7   4  16        3.83        6.95      2.85 o
  -6   5  16        7.05        8.19      2.23 o
  -5   5  16        8.17        6.66      1.13 o
  -4   5  16        1.54       -0.28      0.94 o
  -3   5  16        0.11        0.25      0.87 o
  -2   5  16        0.00        0.12      0.84 o
  -1   5  16        4.91        5.84      1.10 o
   0   5  16        0.24        1.94      1.25 o
   1   5  16       18.48       19.33      2.76 o
   2   5  16        0.06       -0.18      1.34 o
   3   5  16        5.65        5.52      2.05 o
   4   5  16        0.54        0.27      1.78 o
   5   5  16       55.87       56.27      3.40 o
   6   5  16       29.00       38.12      4.19 o
   7   5  16        0.01       -0.98      1.87 o
   8   5  16        6.10        8.28      2.94 o
  -5   6  16        1.85        2.76      2.05 o
  -4   6  16        0.15       -0.77      0.77 o
  -3   6  16        0.15        0.31      0.96 o
  -2   6  16        1.04        0.79      1.03 o
  -1   6  16        1.94        2.13      1.11 o
   0   6  16        0.93       -0.80      0.88 o
   1   6  16        6.72        9.09      2.14 o
   2   6  16       20.49       22.54      2.85 o
   3   6  16        0.89        1.51      1.60 o
   4   6  16       13.44       16.21      2.85 o
   5   6  16        1.00        0.98      1.78 o
   6   6  16       15.22       17.18      2.20 o
   7   6  16        0.00        0.53      1.87 o
   8   6  16        5.01        6.50      2.49 o
   9   6  16        0.35        0.80      2.14 o
  -4   7  16        2.06       -1.43      1.60 o
  -3   7  16        6.09        6.75      1.19 o
  -2   7  16        0.04       -0.71      0.92 o
  -1   7  16        0.09       -0.03      0.96 o
   0   7  16        6.80        7.22      1.39 o
   1   7  16        4.36        3.14      1.22 o
   2   7  16       72.61       81.50      5.08 o
   3   7  16        0.59        0.53      1.51 o
   4   7  16        1.84        1.43      1.69 o
   5   7  16        6.52        7.48      2.32 o
   6   7  16        0.52        1.78      2.05 o
   7   7  16        0.01        0.67      2.32 o
   8   7  16        7.64       13.98      3.12 o
   9   7  16        0.23        2.05      2.32 o
  -4   8  16        2.34        2.94      1.96 o
  -3   8  16       31.48       23.96      3.03 o
  -2   8  16        4.58        6.00      1.17 o
  -1   8  16       11.66       13.38      2.41 o
   0   8  16        0.80        0.55      1.09 o
   1   8  16        2.05        1.96      2.05 o
   2   8  16       12.35        7.57      2.05 o
   3   8  16       17.72       20.93      2.94 o
   4   8  16       26.00       23.87      3.12 o
   5   8  16        9.66       10.78      2.58 o
   6   8  16        4.58        4.90      2.23 o
   7   8  16        3.12        4.99      2.32 o
   8   8  16        0.15        2.67      2.23 o
   9   8  16        0.79        0.89      2.41 o
  -3   9  16        0.47       -1.34      1.60 o
  -2   9  16       29.62       39.01      2.32 o
  -1   9  16       22.47       21.11      2.23 o
   0   9  16       11.41       13.36      2.27 o
   1   9  16       33.30       36.34      3.30 o
   2   9  16        2.96        2.14      1.51 o
   3   9  16       11.81       16.66      2.67 o
   4   9  16        0.99       -0.27      1.69 o
   5   9  16        3.47        4.28      2.14 o
   6   9  16        8.07        7.04      2.41 o
   7   9  16       10.40        6.68      2.58 o
   8   9  16        5.53        4.28      2.41 o
  -2  10  16        6.19        3.92      2.05 o
  -1  10  16        2.26        2.64      1.01 o
   0  10  16        8.04        6.97      1.78 o
   1  10  16       25.71       28.18      2.20 o
   2  10  16        2.03        1.49      1.22 o
   3  10  16       10.95       11.58      2.32 o
   4  10  16        4.43        5.17      1.96 o
   5  10  16       30.75       34.03      3.65 o
   6  10  16        0.54        0.53      1.87 o
   7  10  16        0.01        0.27      1.87 o
   8  10  16        0.98       -1.51      1.78 o
   0  11  16        0.31       -0.53      1.00 o
   1  11  16        8.29        8.55      1.96 o
   2  11  16        0.03       -1.11      1.11 o
   3  11  16        7.94        8.82      2.14 o
   4  11  16        2.42        5.43      1.96 o
   5  11  16        0.28        0.27      1.51 o
   6  11  16        0.27       -0.62      1.78 o
   7  11  16        0.05       -1.78      1.78 o
   8  11  16       16.80       22.18      3.74 o
   9  11  16        0.01        3.30      2.58 o
   0  12  16        5.74        4.72      1.25 o
   1  12  16        0.46       -0.16      1.17 o
   2  12  16        0.75       -0.09      1.69 o
   3  12  16        2.28        0.53      1.60 o
   4  12  16        1.19       -0.71      1.51 o
   5  12  16        3.20        2.58      1.96 o
   6  12  16        3.53        3.83      2.32 o
   7  12  16        6.42        7.93      2.67 o
   8  12  16        4.45        6.41      2.76 o
  -4  -2  17        0.28       -0.53      1.96 o
  -3  -2  17        1.06        0.71      2.23 o
  -2  -2  17        0.14       -0.71      2.05 o
  -1  -2  17        3.72        7.93      2.85 o
  -5  -1  17        0.46       -0.62      1.78 o
  -4  -1  17        0.01       -1.69      1.78 o
  -3  -1  17        0.11       -0.62      1.96 o
  -2  -1  17        0.49        3.03      2.32 o
  -1  -1  17        0.23       -1.16      1.87 o
   0  -1  17        0.00        0.36      1.96 o
   2  -1  17        1.76        1.96      2.67 o
  -6   0  17       16.88       15.68      2.67 o
  -5   0  17       10.08        7.93      2.41 o
  -4   0  17        0.13        1.25      1.78 o
  -3   0  17       25.18       27.61      3.38 o
  -2   0  17       16.36       15.94      3.03 o
  -1   0  17        0.28       -0.27      1.78 o
   0   0  17        0.35        1.43      2.14 o
   1   0  17        3.90        3.38      2.23 o
   2   0  17        0.25        0.89      2.14 o
   3   0  17        0.02        1.07      2.49 o
  -6   1  17        0.20       -0.80      1.51 o
  -5   1  17        0.07        1.25      1.78 o
  -4   1  17        2.18       -0.71      1.51 o
  -3   1  17        0.71       -0.45      1.60 o
  -2   1  17        0.34        1.96      1.96 o
  -1   1  17       11.00        9.80      2.58 o
   0   1  17       11.91       10.69      2.58 o
   1   1  17        0.41       -0.09      1.69 o
   2   1  17        0.07       -0.18      1.96 o
   3   1  17        1.62        1.07      2.14 o
   4   1  17        2.94        2.23      2.23 o
  -7   2  17        1.98        1.84      1.47 o
  -6   2  17        0.58       -1.22      1.22 o
  -5   2  17        2.47        1.78      1.69 o
  -4   2  17       14.75       14.25      2.41 o
  -3   2  17        1.60        0.89      1.51 o
  -2   2  17       20.45       24.67      3.12 o
  -1   2  17       39.61       40.08      3.83 o
   0   2  17        7.81        7.48      2.32 o
   1   2  17        1.04        1.16      1.96 o
   2   2  17        1.15        1.78      1.96 o
   3   2  17        4.72        2.08      1.51 o
   4   2  17        2.50        2.67      2.23 o
   5   2  17        0.35        0.53      2.41 o
  -7   3  17        5.18        7.66      1.51 o
  -6   3  17        2.53        2.60      1.33 o
  -5   3  17        0.00       -0.72      1.15 o
  -4   3  17        0.14        0.35      1.22 o
  -3   3  17       10.65       11.40      2.14 o
  -2   3  17        0.81        0.71      1.51 o
  -1   3  17        0.81       -0.53      1.60 o
   0   3  17       26.80       31.98      3.56 o
   1   3  17       10.94       13.90      2.76 o
   2   3  17        1.10        2.58      2.05 o
   3   3  17       11.01       13.90      2.76 o
   4   3  17        3.66        3.47      2.14 o
   5   3  17        8.91        9.26      2.94 o
  -6   4  17        2.34        0.20      1.74 o
  -5   4  17       12.28       11.07      1.56 o
  -4   4  17        0.19        0.00      1.13 o
  -3   4  17        0.06       -0.24      1.43 o
  -2   4  17       27.48       26.28      2.85 o
  -1   4  17        6.84        7.39      2.14 o
   0   4  17       18.02       17.37      2.76 o
   1   4  17       13.72       16.12      2.76 o
   2   4  17       15.59       16.92      2.85 o
   3   4  17        0.07        0.00      1.69 o
   4   4  17       13.97       14.34      2.94 o
   5   4  17       14.42       17.01      3.30 o
   6   4  17        0.69        4.36      2.49 o
  -5   5  17        8.87       11.84      1.56 o
  -4   5  17       25.22       22.62      3.83 o
  -3   5  17        3.89        4.39      1.33 o
  -2   5  17        3.25        2.47      1.28 o
  -1   5  17        0.83        2.41      1.60 o
   0   5  17        1.06       -0.45      1.51 o
   1   5  17       31.70       42.40      3.92 o
   2   5  17        2.63        1.51      1.78 o
   3   5  17       20.92       26.10      3.38 o
   4   5  17        0.02       -0.36      1.69 o
   5   5  17        3.95        3.83      2.23 o
   6   5  17        0.05        0.00      2.05 o
   7   5  17        7.29        7.48      2.85 o
  -4   6  17       33.25       37.77      2.67 o
  -3   6  17        0.39        0.33      1.09 o
  -2   6  17        1.41       -0.06      1.09 o
  -1   6  17       19.81       17.08      1.88 o
   0   6  17        0.37       -0.36      1.34 o
   1   6  17       85.80       95.49      5.79 o
   2   6  17        1.16       -1.34      1.34 o
   3   6  17       14.90       17.10      2.94 o
   4   6  17       14.45       18.08      3.12 o
   5   6  17        7.57        4.45      2.23 o
   6   6  17        0.13        0.18      2.05 o
   7   6  17        1.19       -0.36      1.87 o
  -4   7  17        2.07        3.12      2.14 o
  -3   7  17        0.01       -0.19      1.00 o
  -2   7  17        7.34        7.14      1.41 o
  -1   7  17       18.81       22.65      2.00 o
   0   7  17        0.04       -1.16      1.34 o
   1   7  17       31.20       33.31      3.30 o
   2   7  17        1.48        3.03      1.78 o
   3   7  17       26.07       29.66      3.47 o
   4   7  17        2.34        2.85      1.96 o
   5   7  17        4.50        4.10      2.14 o
   6   7  17        0.83        0.36      1.87 o
   8   7  17        2.41        5.79      2.85 o
  -3   8  17        0.33        0.47      1.07 o
  -2   8  17        3.28        3.53      1.17 o
  -1   8  17       20.46       23.80      3.07 o
   0   8  17        0.49       -0.56      1.07 o
   1   8  17       15.08       13.81      2.32 o
   2   8  17        1.25        4.28      1.96 o
   3   8  17       22.56       20.84      3.03 o
   4   8  17        4.97        4.01      2.05 o
   5   8  17        4.45        5.97      2.41 o
   6   8  17       26.31       29.48      3.83 o
   7   8  17        0.25        3.38      2.32 o
  -2   9  17        4.44        4.82      1.15 o
  -1   9  17       12.76       12.79      3.07 o
   0   9  17        0.21       -0.89      1.43 o
   1   9  17        3.21        1.69      1.69 o
   2   9  17        0.05       -0.27      1.43 o
   3   9  17        0.71        0.27      1.60 o
   4   9  17        9.69       13.72      2.76 o
   5   9  17        1.00        2.67      2.05 o
   6   9  17       28.36       28.06      3.83 o
   7   9  17        1.80       -1.43      1.96 o
  -1  10  17        3.74        2.24      1.96 o
   0  10  17        4.88        5.29      2.05 o
   1  10  17        1.04        0.50      1.26 o
   2  10  17       20.66       25.39      3.03 o
   3  10  17        0.05        1.07      1.60 o
   4  10  17        6.30        8.91      2.41 o
   5  10  17        1.25       -0.27      1.78 o
   6  10  17        0.49       -1.78      1.78 o
   7  10  17       17.88       16.75      3.47 o
   8  10  17        1.06       -0.09      2.41 o
   0  11  17        1.18       -0.62      1.15 o
   1  11  17        0.37        1.56      1.32 o
   2  11  17       11.48       15.68      2.58 o
   3  11  17        1.33        2.05      1.78 o
   4  11  17        0.68       -0.89      1.69 o
   5  11  17        1.71        0.80      1.96 o
   6  11  17        0.54       -1.69      1.87 o
   7  11  17        3.32        3.56      2.49 o
  -3   0  18        0.06       -1.16      1.78 o
  -2   0  18        1.01       -0.18      2.14 o
  -1   0  18        4.29        9.62      2.94 o
   0   0  18        0.60       -0.45      2.23 o
  -4   1  18        0.67       -0.09      1.78 o
  -3   1  18        0.27       -0.62      1.96 o
  -2   1  18       25.95       25.21      3.56 o
  -1   1  18       12.57       12.11      2.94 o
   0   1  18        0.34        0.09      2.05 o
   1   1  18        0.00       -0.53      1.96 o
  -4   2  18        1.43        1.51      1.69 o
  -3   2  18        8.17        7.84      2.41 o
  -2   2  18        3.53        5.61      2.14 o
  -1   2  18        4.04        7.04      2.49 o
   0   2  18       16.22       19.06      3.12 o
   1   2  18        0.59        0.53      2.05 o
   2   2  18        0.28        0.18      2.05 o
  -5   3  18        0.00       -1.51      1.51 o
  -4   3  18        2.36        2.67      1.69 o
  -3   3  18        0.03       -0.09      1.43 o
  -2   3  18        4.70        5.43      2.14 o
  -1   3  18       52.33       61.02      4.72 o
   0   3  18        1.21        3.92      2.14 o
   1   3  18        9.19       11.49      2.85 o
   2   3  18        5.97        3.74      2.23 o
   3   3  18        3.90        3.38      2.32 o
   5   3  18        0.79        4.01      2.58 o
  -5   4  18        3.05        2.18      1.78 o
  -4   4  18        0.04       -1.51      1.51 o
  -3   4  18        0.45       -1.25      1.34 o
  -2   4  18        0.95        0.62      1.51 o
  -1   4  18        8.14        6.59      2.23 o
   0   4  18       20.44       25.74      3.30 o
   1   4  18       26.18       27.79      3.56 o
   2   4  18        0.47        0.53      1.96 o
   3   4  18        2.57        5.26      2.23 o
   4   4  18        0.19       -0.89      1.78 o
  -5   5  18       17.14       19.15      2.14 o
  -4   5  18        6.53        5.94      1.96 o
  -3   5  18        6.45        4.30      1.56 o
  -1   5  18        0.09        2.14      1.60 o
   0   5  18       23.16       25.30      3.21 o
   1   5  18        7.39        6.77      2.32 o
   2   5  18       33.47       41.87      4.19 o
   3   5  18       39.19       39.64      4.19 o
   4   5  18        5.40        4.10      2.41 o
   5   5  18        0.03       -0.71      1.96 o
  -4   6  18        0.00       -0.33      1.17 o
  -3   6  18        0.04       -1.38      1.38 o
  -2   6  18       30.01       38.84      3.47 o
  -1   6  18        0.98       -0.27      1.60 o
   0   6  18       15.32       26.81      3.12 o
   1   6  18       20.55       21.02      2.94 o
   2   6  18       12.03       20.04      3.12 o
   3   6  18        0.91       -0.71      1.87 o
   4   6  18        6.46        8.19      2.58 o
   5   6  18        6.35        7.93      2.67 o
  -3   7  18        0.29       -1.10      1.10 o
  -2   7  18        0.13        0.02      1.47 o
  -1   7  18        1.23        0.62      1.60 o
   0   7  18        5.89        7.84      2.14 o
   1   7  18        1.06        0.09      1.51 o
   2   7  18       28.34       35.36      3.65 o
   3   7  18        0.36        1.43      1.87 o
   4   7  18        2.89        5.79      2.41 o
   5   7  18       34.13       33.31      4.10 o
   6   7  18        2.76        2.41      2.41 o
  -3   8  18        1.47        0.89      1.16 o
  -2   8  18        0.86        1.27      1.28 o
  -1   8  18       20.31       21.65      2.67 o
   0   8  18        1.58        1.43      1.69 o
   1   8  18        2.75        7.30      2.05 o
   2   8  18        6.46        7.75      2.32 o
   3   8  18        0.06        2.67      1.87 o
   4   8  18        5.82        7.39      2.49 o
   5   8  18       13.20       17.64      3.38 o
   6   8  18        5.73        6.86      2.94 o
   7   8  18        6.32       10.15      3.21 o
  -2   9  18        0.00        0.80      1.25 o
  -1   9  18       16.82       18.17      2.32 o
   0   9  18        0.11        1.96      1.87 o
   1   9  18        1.22        2.85      1.87 o
   2   9  18        2.69        3.12      1.87 o
   3   9  18        0.37        1.96      1.87 o
   4   9  18        2.90        3.65      2.23 o
   5   9  18        6.20        3.47      2.41 o
   6   9  18        0.46        3.12      2.49 o
   7   9  18        2.26        0.45      2.49 o
  -1  10  18        2.54        2.05      1.51 o
   0  10  18        7.44        7.35      1.66 o
   1  10  18        5.98       13.81      2.49 o
   2  10  18       11.08       15.77      2.67 o
   3  10  18        0.58       -1.16      1.69 o
   4  10  18       10.46       13.36      2.94 o
   5  10  18        3.51        3.47      2.23 o
   6  10  18        7.61        9.35      2.94 o
  -1   2  19        7.39        5.17      2.58 o
   0   2  19        0.09       -2.14      2.14 o
   1   2  19        0.32        0.98      2.41 o
  -2   3  19        0.01        1.51      1.96 o
  -1   3  19        0.93        1.34      2.05 o
   0   3  19       11.32       14.52      3.03 o
   1   3  19        2.62        1.43      2.23 o
   2   3  19        0.00        0.36      2.23 o
   3   3  19        0.42        1.34      2.41 o
  -2   4  19        0.68       -1.51      1.60 o
  -1   4  19        1.41        4.36      2.14 o
   0   4  19       19.81       13.98      2.85 o
   1   4  19        2.72        1.43      2.23 o
   2   4  19       16.61       15.32      3.30 o
   3   4  19        8.48        8.55      2.94 o
  -2   5  19        3.42        4.19      2.05 o
  -1   5  19        0.02        0.89      1.87 o
   0   5  19       15.98       15.50      2.94 o
   1   5  19        6.40        7.13      2.49 o
   2   5  19        2.72        4.01      2.41 o
   3   5  19        0.32       -0.53      2.05 o
   4   5  19        1.61       -0.53      2.05 o
  -2   6  19        3.58        3.12      1.96 o
  -1   6  19        1.72        3.12      1.96 o
   0   6  19        6.10       10.24      2.49 o
   1   6  19        7.50       12.83      2.76 o
   2   6  19        0.59       -1.78      1.87 o
   3   6  19        3.05        0.98      2.23 o
   4   6  19       18.50       22.89      3.74 o
   5   6  19        7.61        7.13      3.12 o
  -1   7  19        3.42        4.90      2.05 o
   0   7  19        0.37        0.18      1.60 o
   1   7  19       11.41       11.40      2.67 o
   2   7  19        0.99        1.78      2.05 o
   3   7  19        4.20        4.10      2.23 o
   4   7  19        0.13        4.72      2.58 o
   5   7  19        1.09        0.80      2.41 o
   0   8  19        1.09        0.98      1.69 o
   1   8  19        7.80        5.79      2.14 o
   2   8  19        2.86        2.05      1.96 o
   3   8  19        0.92        0.18      1.87 o
   4   8  19        0.07        0.36      2.05 o
 
